# Supplementary material for: Endometrial receptivity and implantation require uterine BMP signaling through an ACVR2A-SMAD1/SMAD5 axis
Source: Nat Commun. 2021 Jun 7;12:3386. doi: 10.1038/s41467-021-23571-5 (PMC8184938; doi:10.1038/s41467-021-23571-5)
Supplement: Supplementary file 2 — Supplementary Data 1 [file 41467_2021_23571_MOESM2_ESM.xlsx]

## Sheet: ALL >1.4<0.6p0.01
Supplementary Data File 1. All differentially expressed transcripts identified by RNAseq in the uterus of Smad1/5 cKO and Acvr2a cKO at day 3.5 of pseudopregnancy. p<0.01.
>1.4-fold, <0.6-fold, two-tailed, paired t-test
					Smad1/5 Prcre vs ctrl							Acvr2aPRcre vs ctrl
tracking_id	gene_id	Symbol	EntrezID	locus	t test p	FC	tracking_id	gene_id	Symbol	EntrezID	locus	t test p	FC
NM_017474	NM_017474	Clca1	12722	chr3:145004536-145032776	0.00276317	177.915	NM_019730	NM_019730	Nme3	79059	chr17:24896499-24897529	1.5017e-06	38.6261
NM_008491	NM_008491	Lcn2	16819	chr2:32384636-32387739	0.00100956	160.909	NM_146017	NM_146017	Gabrp	216643	chr11:33550780-33578957	0.000425455	27.6207
NM_007482	NM_007482	Arg1	11846	chr10:24915206-24927470	0.00690397	75.0313	NM_028179	NM_028179	2200002D01Rik	72275	chr7:29247520-29248467	1.61978e-05	24.7366
NM_030061	NM_030061	Spink12	78242	chr18:44104656-44108543	0.00261765	70.0599	NM_008125	NM_008125	Gjb2	14619	chr14:57098601-57104702	0.00892866	19.6902
NM_019730	NM_019730	Nme3	79059	chr17:24896499-24897529	5.31582e-06	54.7826	NM_020047	NM_020047	Tacstd2	56753	chr6:67534058-67535822	0.00889877	16.9544
NM_001122603	NM_001122603	Fcgbp	215384	chr7:28071235-28120864	0.00600968	37.1919	NR_045010	NR_045010	Sfpq	71514	chr4:127021300-127037014	8.01366e-07	14.1133
NM_001316740	NM_001316740	Prxl2a	#N/A	chr14:40993734-41008266	0.00502491	34.7149	NM_001122603	NM_001122603	Fcgbp	215384	chr7:28071235-28120864	0.00675129	11.7388
NM_008125	NM_008125	Gjb2	14619	chr14:57098601-57104702	0.00102235	32.7183	NM_001163143	NM_001163143	C2cd4a	244911	chr9:67830531-67832330	0.00551798	9.99625
NM_007431	NM_007431	Alpl	11647	chr4:137741730-137796384	0.00612217	27.3348	NM_144936	NM_144936	Tmem45b	235135	chr9:31426195-31464238	0.00175386	9.89783
NM_009160	NM_009160	Sftpd	20390	chr14:41172211-41185198	0.00937295	27.0128	NM_001355069	NM_001355069	Ckmt1	12716	chr2:121357775-121363737	0.0095612	9.86166
NM_022413	NM_022413	Trpv6	64177	chr6:41620618-41636405	0.00379957	25.8409	NM_001004173	NM_001004173	Sgpp2	433323	chr1:78310345-78420286	0.000623337	9.82726
NM_001193274	NM_001193274	BC048679	210321	chr7:81494273-81498330	0.0016543	23.1616	NM_001159505	NM_001159505	Tnfsf13	69583	chr11:69682576-69685554	5.14379e-05	9.15578
NM_011059	NM_011059	Padi1	18599	chr4:140812980-140845778	0.00313486	22.5446	NM_001193274	NM_001193274	BC048679	210321	chr7:81494273-81498330	0.00433989	9.10962
NM_001142959	NM_001142959	Bcl2l15	229672	chr3:103832695-103838648	0.00261632	20.5443	NM_011061	NM_011061	Padi4	18602	chr4:140745507-140774203	0.00523997	8.60672
NM_016917	NM_016917	Slc40a1	53945	chr1:45908069-45925594	0.00146163	19.079	NM_144828	NM_144828	Ppp1r1b	19049	chr11:98348405-98357796	0.00388661	8.07385
NM_146017	NM_146017	Gabrp	216643	chr11:33550780-33578957	0.00033755	18.5771	NM_001177402	NM_001177402	Cebpzos	68554	chr17:78916498-78921048	1.02932e-06	7.96655
NM_020047	NM_020047	Tacstd2	56753	chr6:67534058-67535822	0.00630814	17.9789	NM_008484	NM_008484	Lamb3	16780	chr1:193301993-193343878	0.00484433	7.8542
NM_001290749	NM_001290749	Rnf130	59044	chr11:50025330-50104759	8.26973e-05	17.6996	NM_145463	NM_145463	Shisa2	219134	chr14:59625280-59631660	0.00622417	7.79943
NM_001347196	NM_001347196	1110065P20Rik	68920	chr4:124849484-124850564	4.64962e-06	17.3093	NM_001355424	NM_001355424	Scmh1	29871	chr4:120453243-120530199	4.30793e-05	7.4177
NM_001361910	NM_001361910	Serpina9	71907	chr12:103996614-104013652	0.00158311	16.5015	NM_178920	NM_178920	Mal2	105853	chr15:54571365-54602846	0.00489059	7.01181
NM_144544	NM_144544	2210407C18Rik	78354	chr11:58608205-58613492	0.00344272	15.7376	NM_001168680	NM_001168680	Tspan8	216350	chr10:115817283-115849893	0.00266321	6.81832
NM_175229	NM_175229	Srrm2	75956	chr17:23803186-23824743	2.53017e-05	15.5561	NM_001093754	NM_001093754	Dennd2d	72121	chr3:106482430-106503030	2.21457e-05	6.64383
NM_001355424	NM_001355424	Scmh1	29871	chr4:120453243-120530199	5.22542e-06	15.2445	NM_146010	NM_146010	Tspan8	216350	chr10:115817283-115849893	0.00417592	6.48259
NM_146117	NM_146117	Lrrc26	227618	chr2:25289910-25291193	0.00514452	14.7946	NM_029554	NM_029554	0610040J01Rik	76261	chr5:63812494-63899619	0.00268589	5.94491
NM_007693	NM_007693	Chga	12652	chr12:102554940-102565027	0.00095186	14.4021	NM_008471	NM_008471	Krt19	16669	chr11:100140810-100145926	0.000592818	5.8064
NM_001163131	NM_001163131	Elf3	13710	chr1:135253573-135258472	0.00222185	13.8447	NM_023224	NM_023224	Cblc	80794	chr7:19779717-19796809	0.00380842	5.77751
NM_018754	NM_018754	Sfn	55948	chr4:133600555-133602168	0.00140517	13.2029	NM_001168679	NM_001168679	Tspan8	216350	chr10:115817283-115849893	0.00149445	5.77687
NM_024180	NM_024180	Ormdl2	66844	chr10:128817901-128821629	6.75828e-05	13.094	NM_031880	NM_031880	Tnk1	83813	chr11:69850562-69858730	9.52288e-05	5.77384
NM_007921	NM_007921	Elf3	13710	chr1:135253573-135258472	0.00257806	12.8586	NM_001347605	NM_001347605	Urah	#N/A	chr7:140835137-140837971	0.00410483	5.76349
NM_011082	NM_011082	Pigr	18703	chr1:130826683-130852249	0.00530631	12.8356	NM_010903	NM_010903	Nfe2l3	18025	chr6:51432668-51458772	0.000172981	5.70199
NM_146071	NM_146071	Muc20	224116	chr16:32785783-32797435	0.00555811	12.2177	NM_001372508	NM_001372508	Ubp1	22221	chr9:113931147-113978027	1.3029e-05	5.68448
NM_144828	NM_144828	Ppp1r1b	19049	chr11:98348405-98357796	0.00618876	12.1356	NM_001271360	NM_001271360	Arrb2	216869	chr11:70432579-70440828	0.000181359	5.64179
NM_007686	NM_007686	Cfi	12630	chr3:129836738-129875332	0.00209076	12.1314	NM_153112	NM_153112	Cadm4	260299	chr7:24482022-24504533	0.000552516	5.50458
NM_001163143	NM_001163143	C2cd4a	244911	chr9:67830531-67832330	0.000683214	12.058	NM_153576	NM_153576	Cxcl17	232983	chr7:25400052-25412886	0.00298648	5.49155
NM_146050	NM_146050	Oit1	18300	chr14:8348947-8378763	0.00605511	11.6256	NM_001290504	NM_001290504	Mid1	17318	chrX:169828158-169990797	0.00229489	5.48282
NM_008198	NM_008198	Cfb	14962	chr17:34856373-34862514	0.0061014	11.2959	NM_001201322	NM_001201322	4930415O20Rik	73863	chr15:98571003-98589588	0.00882146	5.42325
NM_145463	NM_145463	Shisa2	219134	chr14:59625280-59631660	0.0034209	10.957	NM_010271	NM_010271	Gpd1	14555	chr15:99717586-99725014	0.00956645	5.41317
NM_198885	NM_198885	Scx	20289	chr15:76457437-76459468	0.00925694	10.9528	NM_019397	NM_019397	Egfl6	54156	chrX:166523006-166585716	0.00706999	5.21529
NM_010491	NM_010491	Iapp	15874	chr6:142298424-142303819	0.000300178	10.8661	NM_198885	NM_198885	Scx	20289	chr15:76457437-76459468	0.000117538	5.12051
NM_007759	NM_007759	Crabp2	12904	chr3:87948692-87953372	0.005329	10.6815	NM_001102404	NM_001102404	Acp5	11433	chr9:22126726-22131865	0.00875249	5.08975
NM_033073	NM_033073	Krt7	110310	chr15:101412402-101427806	0.0015973	10.5367	NM_009846	NM_009846	Cd24a	12484	chr10:43579168-43584265	0.00753326	5.05458
NM_028093	NM_028093	Entpd8	72090	chr2:25080322-25085719	0.00487893	10.4029	NM_010165	NM_010165	Eya2	14049	chr2:165655297-165771727	0.00300362	4.96099
NM_008709	NM_008709	Mycn	18109	chr12:12936092-12941836	0.00634051	10.3846	NM_001160268	NM_001160268	Plekha6	240753	chr1:133246096-133303435	0.000110917	4.94851
NM_001355069	NM_001355069	Ckmt1	12716	chr2:121357775-121363737	0.00588944	10.2359	NM_001081416	NM_001081416	Fndc1	68655	chr17:7738568-7827302	0.00381679	4.89748
NM_001195128	NM_001195128	Gm5294	384244	chr5:138820079-138821619	0.00100632	10.2159	NM_001177758	NM_001177758	Pfkfb3	170768	chr2:11471430-11553929	5.19045e-05	4.85298
NM_008381	NM_008381	Inhbb	16324	chr1:119415462-119422248	0.00101823	10.1951	NM_011176	NM_011176	St14	19143	chr9:31088589-31131799	0.00581975	4.83022
NM_027902	NM_027902	Tmprss6	71753	chr15:78439666-78468634	0.00365321	9.73232	NM_001360593	NM_001360593	Cab39l	69008	chr14:59478950-59548904	0.00458582	4.80699
NM_153576	NM_153576	Cxcl17	232983	chr7:25400052-25412886	0.00657152	9.69904	NM_025452	NM_025452	Tmem54	66260	chr4:129105529-129111626	0.00740439	4.8066
NM_001168679	NM_001168679	Tspan8	216350	chr10:115817283-115849893	0.00406768	9.59461	NM_029495	NM_029495	Epsti1	108670	chr14:77904238-78002656	0.00307609	4.72637
NM_178920	NM_178920	Mal2	105853	chr15:54571365-54602846	0.00146314	9.52114	NM_029341	NM_029341	Capsl	75568	chr15:9436027-9466035	0.000176833	4.67725
NM_025867	NM_025867	Serpinb11	66957	chr1:107362313-107380475	0.00245933	9.3845	NM_008532	NM_008532	Epcam	17075	chr17:87635978-87651127	0.00585639	4.65209
NM_001159505	NM_001159505	Tnfsf13	69583	chr11:69682576-69685554	0.000253664	9.23998	NM_029821	NM_029821	Urah	#N/A	chr7:140835278-140837971	0.00694572	4.58816
NM_001252454	NM_001252454	Epn1	13854	chr7:5080234-5098178	0.00148081	9.22954	NM_028182	NM_028182	Sh2d4a	72281	chr8:68276527-68347704	0.000846339	4.44613
NM_001374677	NM_001374677	NA	#N/A	chr3:19957248-19992979	0.00124537	9.17904	NM_080467	NM_080467	Atp6v0a4	140494	chr6:38048482-38124586	0.00413474	4.38863
NM_013605	NM_013605	Muc1	17829	chr3:89229055-89233381	0.00353507	9.01606	NM_011990	NM_011990	Slc7a11	26570	chr3:50364935-50443613	5.97627e-05	4.36413
NM_001093754	NM_001093754	Dennd2d	72121	chr3:106482430-106503030	0.000223863	8.84683	NM_001348103	NM_001348103	Ndst1	15531	chr18:60684493-60727566	2.68649e-07	4.29275
NM_001177629	NM_001177629	Grb10	14783	chr11:11930498-12027971	0.00229512	8.62727	NM_001199271	NM_001199271	Slc19a1	20509	chr10:77032738-77050432	0.00217612	4.28314
NM_027464	NM_027464	Fam213a	NA	chr14:40993734-41013833	0.00973708	8.55909	NM_011950	NM_011950	Mapk13	26415	chr17:28769316-28778704	0.00776265	4.27996
NM_007621	NM_007621	Cbr2	12409	chr11:120729484-120732021	0.00766862	8.3951	NM_019974	NM_019974	Klk11	56538	chr7:43776328-43779262	0.00304825	4.21301
NM_011330	NM_011330	Ccl11	20292	chr11:82057831-82062955	0.000295648	8.32181	NM_011820	NM_011820	Ggt5	23887	chr10:75589380-75617200	0.00945916	4.20329
NM_023224	NM_023224	Cblc	80794	chr7:19779717-19796809	0.00338737	8.31822	NR_152449	NR_152449	Snapc3	77634	chr4:83417723-83469180	6.74929e-05	4.20205
NM_001301250	NM_001301250	Capn5	12337	chr7:98121558-98162342	0.00554632	8.18757	NM_013800	NM_013800	Barx2	12023	chr9:31846043-31913285	0.000208797	4.1675
NM_029554	NM_029554	0610040J01Rik	76261	chr5:63812494-63899619	0.00108559	8.16685	NM_015829	NM_015829	Slc25a13	50799	chr6:6041217-6217173	0.000685033	4.1233
NM_027399	NM_027399	Steap1	70358	chr5:5736321-5749317	0.00138264	7.90486	NM_153783	NM_153783	Paox	212503	chr7:140125684-140134334	0.00323766	4.08497
NM_001201322	NM_001201322	4930415O20Rik	73863	chr15:98571003-98589588	0.00293974	7.82905	NM_007962	NM_007962	Mpzl2	14012	chr9:45042343-45054043	0.00430708	4.02793
NM_080457	NM_080457	Muc4	140474	chr16:32735885-32782390	0.00808569	7.76087	NM_001363337	NM_001363337	Krtcap3	69815	chr5:31251705-31253197	0.00329492	3.98761
NM_001142960	NM_001142960	Bcl2l15	229672	chr3:103832695-103854618	0.00657818	7.48115	NM_011825	NM_011825	Grem2	23893	chr1:174833784-174921819	0.000271465	3.95862
NM_011061	NM_011061	Padi4	18602	chr4:140745507-140774203	0.003924	7.44066	NM_001358082	NM_001358082	Cdip1	#N/A	chr16:4765460-4790292	1.39414e-06	3.956
NM_011950	NM_011950	Mapk13	26415	chr17:28769316-28778704	0.00216149	7.42058	NM_172840	NM_172840	Vwa2	240675	chr19:56874415-56912078	0.0079213	3.95591
NM_010271	NM_010271	Gpd1	14555	chr15:99717586-99725014	0.00494384	7.36128	NM_001110337	NM_001110337	Gprc5c	70355	chr11:114851531-114872617	0.00206049	3.89655
NM_011978	NM_011978	Slc27a2	26458	chr2:126553023-126588243	0.00128014	7.34785	NM_021050	NM_021050	Cftr	12638	chr6:18170686-18322769	0.00620484	3.89432
NM_001198894	NM_001198894	Adgrg1	14766	chr8:94977108-95014208	0.00516875	7.30747	NM_028021	NM_028021	Myh14	71960	chr7:44605802-44665503	0.00096338	3.84944
NM_013769	NM_013769	Tjp3	27375	chr10:81273187-81291267	0.00499223	7.28101	NM_001112744	NM_001112744	Arhgef16	230972	chr4:154278469-154299895	0.00144972	3.83399
NM_001329552	NM_001329552	Cfi	12630	chr3:129836738-129875332	0.00427283	7.26488	NM_001355705	NM_001355705	Rfx5	53970	chr3:94954515-94961561	0.00288927	3.82493
NM_008471	NM_008471	Krt19	16669	chr11:100140810-100145926	0.00243843	7.21052	NM_001161838	NM_001161838	Ptprr	19279	chr10:116177350-116274929	0.00380202	3.76947
NM_144936	NM_144936	Tmem45b	235135	chr9:31426195-31464238	0.00782815	7.14255	NM_175507	NM_175507	Slc35g1	240660	chr19:38395979-38405607	0.00605674	3.75144
NM_009846	NM_009846	Cd24a	12484	chr10:43579168-43584265	0.00185765	7.06538	NM_031170	NM_031170	Krt8	16691	chr15:101996710-102004342	0.00168707	3.73485
NM_020279	NM_020279	Ccl28	56838	chr13:119623818-119654358	0.00387724	7.0496	NM_133191	NM_133191	Eps8l2	98845	chr7:141339001-141363016	0.000757377	3.71069
NM_028360	NM_028360	Ttc19	72795	chr11:62281472-62316424	3.35787e-06	6.83209	NM_001039581	NM_001039581	Abca3	27410	chr17:24352022-24410204	0.00277429	3.69893
NM_010903	NM_010903	Nfe2l3	18025	chr6:51432668-51458772	0.000961494	6.77376	NM_007751	NM_007751	Cox8b	12869	chr7:140898941-140900446	0.00166825	3.68457
NM_001102404	NM_001102404	Acp5	11433	chr9:22126726-22131865	0.00476127	6.75552	NM_001358814	NM_001358814	Tmem200a	77220	chr10:25991182-26078963	0.00137632	3.67576
NM_029341	NM_029341	Capsl	75568	chr15:9436027-9466035	0.00037974	6.71692	NM_015770	NM_015770	a	50518	chr2:155013569-155051012	0.00739408	3.66679
NM_010165	NM_010165	Eya2	14049	chr2:165655297-165771727	0.00149958	6.65438	NM_010346	NM_010346	Grb7	14786	chr11:98446833-98455373	0.000876239	3.65583
NM_175140	NM_175140	Chst8	68947	chr7:34674467-34812711	0.0036349	6.49247	NM_178715	NM_178715	Tmem30b	238257	chr12:73543113-73546395	0.00905764	3.63067
NM_133681	NM_133681	Tspan1	66805	chr4:116161880-116167598	0.00660688	6.42383	NM_001082548	NM_001082548	Spint2	20733	chr7:29256329-29281977	0.0015725	3.62607
NM_009049	NM_009049	Resp18	19711	chr1:75272196-75278415	0.00211219	6.41832	NM_025393	NM_025393	S100a14	66166	chr3:90526848-90528835	0.00203613	3.55614
NM_133664	NM_133664	Lad1	16763	chr1:135818597-135833341	0.00361586	6.41831	NM_028122	NM_028122	Slc14a1	108052	chr18:78100090-78123426	0.00968827	3.55361
NM_011402	NM_011402	Slc34a2	20531	chr5:53049352-53071663	0.00197694	6.41821	NM_028872	NM_028872	5730559C18Rik	67313	chr1:136213521-136234280	0.00136467	3.55309
NM_011783	NM_011783	Agr2	23795	chr12:35992924-36004081	0.00260211	6.31772	NM_008998	NM_008998	Rab17	19329	chr1:90958132-90969620	0.00111586	3.54566
NM_007694	NM_007694	Chgb	12653	chr2:132781641-132795078	0.00150416	6.31573	NM_008528	NM_008528	Blnk	17060	chr19:40928926-40994221	0.000968793	3.54314
NM_175284	NM_175284	Fzd10	93897	chr5:128601105-128604093	0.00342263	6.28472	NM_177305	NM_177305	Arl4c	320982	chr1:88698225-88702191	0.000404591	3.51645
NM_145209	NM_145209	Oasl1	231655	chr5:114923239-114937911	0.00673632	6.23288	NM_009635	NM_009635	Avil	11567	chr10:127000708-127020994	0.00685861	3.50001
NM_001277925	NM_001277925	Ecel1	13599	chr1:87147654-87156136	4.4169e-05	6.17951	NR_015577	NR_015577	Ube2d-ps	#N/A	chr11:5762149-5784710	3.30567e-06	3.49761
NM_025452	NM_025452	Tmem54	66260	chr4:129105529-129111626	0.00104382	6.1493	NM_173731	NM_173731	Hmgcll1	208982	chr9:76014976-76136350	0.000438438	3.49715
NM_001359265	NM_001359265	Scml4	268297	chr10:42860511-42960782	0.0094686	6.13901	NM_016899	NM_016899	Rab25	53868	chr3:88542028-88548279	0.00387611	3.4937
NM_001168680	NM_001168680	Tspan8	216350	chr10:115817283-115849893	0.00284353	6.12422	NR_073086	NR_073086	Hoxd11	15431	chr2:74679557-74687016	0.000398204	3.48245
NM_019738	NM_019738	Nupr1	56312	chr7:126623245-126625470	0.000645757	6.08499	NM_177448	NM_177448	Mogat2	233549	chr7:99219083-99238611	0.00406609	3.4551
NM_001359003	NM_001359003	Mzt2	72083	chr16:15848440-15863369	4.6149e-05	6.06295	NM_007602	NM_007602	Capn5	12337	chr7:98121558-98178274	0.0025503	3.44186
NM_009701	NM_009701	Aqp5	11830	chr15:99591027-99594829	0.000310248	5.9803	NM_153782	NM_153782	Fam20a	208659	chr11:109672925-109722238	0.00137173	3.41924
NM_001311151	NM_001311151	Sema3f	20350	chr9:107681501-107705591	0.00892319	5.95608	NM_001110252	NM_001110252	Hpn	15451	chr7:31098724-31115326	0.00039654	3.41411
NM_053015	NM_053015	Mlph	171531	chr1:90915099-90951142	0.00616432	5.90093	NM_001164185	NM_001164185	Lsr	54135	chr7:30957769-30973469	0.00650154	3.40888
NM_080467	NM_080467	Atp6v0a4	140494	chr6:38048482-38124586	1.23788e-05	5.89328	NM_001359959	NM_001359959	Zbtb38	245007	chr9:96685422-96719850	0.00226247	3.39941
NM_008377	NM_008377	Lrig1	16206	chr6:94604528-94700145	0.00103624	5.78876	NM_145551	NM_145551	Slc5a9	230612	chr4:111875376-111902796	0.00867381	3.39754
NM_029921	NM_029921	Tmem213	77522	chr6:38109352-38115806	3.62406e-05	5.70703	NM_010056	NM_010056	Dlx5	13395	chr6:6877800-6882068	0.000183183	3.38951
NM_010848	NM_010848	Myb	17863	chr10:21124929-21160984	0.00535615	5.69077	NM_178907	NM_178907	Mapkapk3	102626	chr9:107254926-107289877	0.00035604	3.38789
NM_008240	NM_008240	Foxj1	15223	chr11:116330703-116335354	0.00658845	5.66694	NM_016974	NM_016974	Dbp	13170	chr7:45705246-45710203	0.00432177	3.37775
NM_010346	NM_010346	Grb7	14786	chr11:98446833-98455373	0.00156254	5.64629	NM_001025262	NM_001025262	Tpd52	21985	chr3:8926529-8964146	0.00757984	3.35679
NM_030565	NM_030565	Fam20c	80752	chr5:138755080-138810063	0.00103115	5.60723	NM_152808	NM_152808	Slc44a2	68682	chr9:21337827-21355028	0.000904846	3.34842
NM_001109973	NM_001109973	Mdfi	17240	chr17:47815327-47834691	0.0054497	5.58296	NM_010441	NM_010441	Hmga2	15364	chr10:120361267-120476469	0.0026902	3.34237
NM_028182	NM_028182	Sh2d4a	72281	chr8:68276527-68347704	0.000454803	5.54256	NM_172715	NM_172715	Agpat9	231510	chr5:100846228-100899102	0.000265106	3.33001
NR_030735	NR_030735	1700086L19Rik	#N/A	chr12:74284275-74295950	0.00972912	5.46475	NM_001191027	NM_001191027	Dync1i1	13426	chr6:5725638-6028039	0.00202897	3.30245
NM_145403	NM_145403	Tmprss4	214523	chr9:45172725-45204035	0.00177541	5.41816	NM_001113360	NM_001113360	Plch2	269615	chr4:154983114-155011025	0.00182553	3.28633
NM_027221	NM_027221	Krtcap3	69815	chr5:31251705-31253197	0.00542129	5.38932	NM_010243	NM_010243	Fut9	14348	chr4:25609332-25800003	0.00307736	3.28271
NM_001363337	NM_001363337	Krtcap3	69815	chr5:31251705-31253197	0.00343199	5.37958	NM_001289770	NM_001289770	Exoc1	69940	chr5:76529310-76570298	0.00299508	3.25898
NM_010253	NM_010253	Gal	14419	chr19:3409914-3414544	0.000221782	5.30037	NM_178381	NM_178381	Ano9	71345	chr7:141101218-141117806	0.00180439	3.24141
NM_022032	NM_022032	Perp	64058	chr10:18845070-18857072	0.00479004	5.19674	NM_001012723	NM_001012723	Wfdc16	277345	chr2:164634707-164638802	0.00615032	3.23956
NM_023557	NM_023557	Slc44a4	70129	chr17:34914465-34930436	0.0049974	5.1328	NM_010057	NM_010057	Dlx6	13396	chr6:6863333-6867970	6.02029e-05	3.22818
NM_001355601	NM_001355601	Tmprss6	71753	chr15:78439666-78468634	0.0073638	5.07903	NM_026436	NM_026436	Tmem86a	67893	chr7:47050639-47054776	0.00525818	3.21713
NM_009528	NM_009528	Wnt7b	22422	chr15:85535436-85581821	0.007238	5.07736	NM_020486	NM_020486	Bcam	57278	chr7:19756137-19770532	0.00438371	3.19309
NM_001164035	NM_001164035	Ntf3	18205	chr6:126101411-126164960	0.00451323	5.07246	NM_008557	NM_008557	Fxyd3	17178	chr7:31070534-31076697	0.00267536	3.18996
NM_178055	NM_178055	Dnajb2	56812	chr1:75236422-75245692	0.00137854	5.06011	NM_023622	NM_023622	Rgl3	71746	chr9:21971526-21989453	0.000187041	3.16891
NM_177348	NM_177348	Ifne	230405	chr4:88879537-88880201	0.00473676	5.04247	NM_001164035	NM_001164035	Ntf3	18205	chr6:126101411-126164960	0.00175928	3.1643
NM_011491	NM_011491	Stc2	20856	chr11:31359440-31370061	0.00324304	5.03416	NM_001177887	NM_001177887	Igsf5	72058	chr16:96361756-96404030	0.00297058	3.15174
NM_146010	NM_146010	Tspan8	216350	chr10:115817283-115849893	0.00602053	5.02492	NM_177390	NM_177390	Myo1d	338367	chr11:80482126-80780025	0.00565822	3.13918
NM_008532	NM_008532	Epcam	17075	chr17:87635978-87651127	0.00135292	4.98834	NM_011940	NM_011940	Ifi202b	26388	chr1:173962568-173982844	0.00770608	3.13688
NM_008738	NM_008738	Nrtn	18188	chr17:56751322-56757548	0.00326629	4.98316	NM_145562	NM_145562	Parm1	231440	chr5:91517699-91623996	0.00354017	3.13172
NM_001357568	NM_001357568	Tmem266	#N/A	chr9:55326912-55438344	0.00133277	4.95428	NM_028096	NM_028096	2010300C02Rik	72097	chr1:37611675-37719811	0.000966365	3.13057
NM_001039676	NM_001039676	Slc39a2	214922	chr14:51893609-51896745	0.0063952	4.92661	NM_010361	NM_010361	Gstt2	14872	chr10:75831844-75834881	0.000636137	3.12964
NM_015736	NM_015736	Galnt3	14425	chr2:66082765-66124793	0.00336182	4.91486	NM_030218	NM_030218	Misp	78906	chr10:79821020-79830452	0.0034473	3.12454
NM_007976	NM_007976	F5	14067	chr1:164151834-164220277	9.45793e-05	4.81856	NM_001081322	NM_001081322	Myo5c	208943	chr9:75232013-75305450	0.00105189	3.09704
NM_001033149	NM_001033149	Ttc9	69480	chr12:81631248-81667557	0.00791546	4.81148	NM_008485	NM_008485	Lamc2	16782	chr1:153122755-153186447	0.0017921	3.09373
NM_023113	NM_023113	Aspa	11484	chr11:73304987-73324637	0.0042715	4.74565	NM_198029	NM_198029	Fermt1	241639	chr2:132904178-132946036	0.0030809	3.09066
NM_178671	NM_178671	Ubxn10	212190	chr4:138718525-138725265	0.00661293	4.73868	NM_134253	NM_134253	Bnipl	171388	chr3:95241292-95251193	0.0055592	3.08562
NM_001357836	NM_001357836	Noxo1	71893	chr17:24696233-24700524	0.0069978	4.72664	NM_001347461	NM_001347461	Lama3	16774	chr18:12504196-12583012	0.0058514	3.05422
NM_176999	NM_176999	Atp10b	319767	chr11:43149876-43262286	0.00205266	4.70098	NM_011446	NM_011446	Sox7	20680	chr14:63943705-63950732	0.00367775	3.04799
NM_031170	NM_031170	Krt8	16691	chr15:101996710-102004342	0.00034744	4.68859	NM_172710	NM_172710	Sel1l3	231238	chr5:53107082-53213452	0.00873684	3.03655
NM_029495	NM_029495	Epsti1	108670	chr14:77904238-78002656	0.00440372	4.64278	NM_001161840	NM_001161840	Ptprr	19279	chr10:116177350-116274929	0.00633006	3.03108
NM_019511	NM_019511	Ramp3	56089	chr11:6658532-6677475	0.00752774	4.64061	NM_027677	NM_027677	Gpr39	71111	chr1:125676995-125873861	0.00475908	3.03006
NM_022317	NM_022317	Slc28a3	114304	chr13:58553307-58610877	0.00346921	4.64001	NM_001164184	NM_001164184	Lsr	54135	chr7:30957769-30973469	0.00603798	3.0105
NR_132444	NR_132444	Gm13648	#N/A	chr4:156052715-156059802	0.00737489	4.62421	NM_023842	NM_023842	Dsp	109620	chr13:38151293-38198577	0.00088027	3.00736
NM_001368417	NM_001368417	Cd47	16423	chr16:49855660-49912428	0.000865409	4.61387	NM_053262	NM_053262	Hsd17b11	114664	chr5:103989764-104021796	0.00133367	3.00289
NM_001082548	NM_001082548	Spint2	20733	chr7:29256329-29281977	0.00156082	4.53897	NM_145489	NM_145489	AI661453	224833	chr17:47436638-47470638	0.000206077	2.99627
NM_153112	NM_153112	Cadm4	260299	chr7:24482022-24504533	0.00642092	4.53292	NR_132735	NR_132735	LOC106557447	#N/A	chr4:88909853-88942042	0.00495966	2.99311
NM_028872	NM_028872	5730559C18Rik	67313	chr1:136213521-136234280	0.00232599	4.52399	NM_001368752	NM_001368752	Arhgef38	77669	chr3:133112277-133234949	0.00311491	2.96986
NM_177087	NM_177087	Fam179a	320159	chr17:71673260-71729669	0.00343739	4.5173	NM_009289	NM_009289	Slk	20874	chr19:47580018-47645246	0.00844263	2.96584
NM_028096	NM_028096	2010300C02Rik	72097	chr1:37611675-37719811	0.00477816	4.47396	NM_181820	NM_181820	Tmc4	353499	chr7:3665753-3677553	0.00111583	2.96179
NM_011176	NM_011176	St14	19143	chr9:31088589-31131799	0.00146485	4.45477	NM_009678	NM_009678	Ap1m2	11768	chr9:21295456-21312333	0.00214905	2.95503
NM_001191027	NM_001191027	Dync1i1	13426	chr6:5725638-6028039	5.82856e-05	4.45373	NM_145980	NM_145980	8430408G22Rik	213393	chr6:116650683-116652847	0.00587465	2.9548
NM_001081664	NM_001081664	4833423E24Rik	228151	chr2:85484091-85518935	0.00038165	4.41975	NM_001205236	NM_001205236	Arhgap27	544817	chr11:103331483-103363692	0.00953314	2.94601
NM_010057	NM_010057	Dlx6	13396	chr6:6863333-6867970	0.00110545	4.41834	NM_017464	NM_017464	Nedd9	18003	chr13:41309915-41359001	0.000973539	2.94584
NM_133191	NM_133191	Eps8l2	98845	chr7:141339001-141363016	0.00177575	4.40621	NM_001372231	NM_001372231	Sp100	20684	chr1:85650013-85709997	0.00969265	2.92943
NM_001110337	NM_001110337	Gprc5c	70355	chr11:114851531-114872617	0.00243126	4.39701	NM_001277188	NM_001277188	Ano4	320091	chr10:88948993-89257790	0.00437296	2.92573
NM_001305632	NM_001305632	Pla2g4a	18783	chr1:149829618-149922439	0.00014566	4.37452	NM_001361973	NM_001361973	Slc25a45	107375	chr19:5877821-5885768	0.00796545	2.92496
NM_001369163	NM_001369163	Mib2	76580	chr4:155654467-155669219	0.00541949	4.36015	NM_001163136	NM_001163136	Macc1	238455	chr12:119443409-119466932	0.00343826	2.90594
NM_016899	NM_016899	Rab25	53868	chr3:88542028-88548279	0.00042722	4.35785	NM_026928	NM_026928	Fuom	#N/A	chr7:140097810-140102406	0.0099049	2.90492
NR_132735	NR_132735	LOC106557447	#N/A	chr4:88909853-88942042	0.00291429	4.32706	NM_028770	NM_028770	Krt80	74127	chr15:101348314-101370162	0.00500949	2.85869
NM_001177758	NM_001177758	Pfkfb3	170768	chr2:11471430-11553929	0.000153341	4.3053	NM_027990	NM_027990	Lypd6b	71897	chr2:49787685-49948846	0.0013681	2.82292
NM_001355705	NM_001355705	Rfx5	53970	chr3:94954515-94961561	0.000101455	4.28713	NM_146260	NM_146260	Tmie	20776	chr9:110865686-110880073	0.000494424	2.81549
NM_177448	NM_177448	Mogat2	233549	chr7:99219083-99238611	0.00436128	4.28204	NM_145426	NM_145426	Mfap3	216760	chr11:57518664-57533817	0.00418019	2.79473
NM_001160268	NM_001160268	Plekha6	240753	chr1:133246096-133303435	0.00641855	4.24707	NM_027984	NM_027984	Epn3	71889	chr11:94489598-94499974	0.00517429	2.78399
NM_001144993	NM_001144993	2810459M11Rik	72792	chr1:86045862-86055456	0.00255366	4.21704	NM_001146053	NM_001146053	Htatip2	53415	chr7:49759105-49773999	0.00441698	2.78368
NR_073583	NR_073583	Ppp2r2b	72930	chr18:42645220-42899506	0.0011058	4.19584	NR_155495	NR_155495	Dlx6os1	320038	chr6:6820542-6861683	0.00794237	2.76783
NM_001363271	NM_001363271	Pdgfa	18590	chr5:138976013-138994944	0.00413085	4.1705	NM_001033872	NM_001033872	Smagp	207818	chr15:100621339-100636940	0.000772557	2.7391
NM_181444	NM_181444	Gprc5a	232431	chr6:135065661-135084708	0.00194996	4.14265	NM_001252572	NM_001252572	Cttn	13043	chr7:144435723-144470935	0.00634438	2.73016
NM_001290706	NM_001290706	Tmem54	66260	chr4:129105547-129111624	0.00107599	4.14098	NM_001331215	NM_001331215	Rap1gap	110351	chr4:137707504-137729861	0.00467416	2.71227
NM_001356445	NM_001356445	Rhbdl2	230726	chr4:123813630-123829918	0.00360086	4.13785	NM_009864	NM_009864	Cdh1	12550	chr8:106603349-106670247	0.00352498	2.707
NM_001101431	NM_001101431	Mkrn2os	70291	chr6:115583546-115592576	0.00974882	4.13155	NM_001290982	NM_001290982	Myo1b	17912	chr1:51749757-51915978	0.00812347	2.70568
NM_023622	NM_023622	Rgl3	71746	chr9:21971526-21989453	0.00958126	4.13129	NM_027334	NM_027334	Mettl7a1	70152	chr15:100304816-100314348	0.00100804	2.70008
NM_001356493	NM_001356493	Gale	74246	chr4:135963724-135968178	0.00363295	4.12432	NM_022017	NM_022017	Trpv4	63873	chr5:114622153-114658421	0.00973788	2.69763
NM_007384	NM_007384	Asic2	11418	chr11:80880162-81152903	0.00447437	4.12246	NM_010664	NM_010664	Krt18	16668	chr15:102028215-102032026	0.000100935	2.69666
NM_007532	NM_007532	Bcat1	12035	chr6:144993834-145076157	0.00881541	4.11939	NM_001198831	NM_001198831	Ddr1	12305	chr17:35681566-35702044	0.00664607	2.69089
NM_001112744	NM_001112744	Arhgef16	230972	chr4:154278469-154299895	0.00200172	4.11379	NM_010593	NM_010593	Jup	16480	chr11:100368855-100397790	0.00313491	2.68782
NM_172693	NM_172693	Galnt12	230145	chr4:47091922-47123043	0.00771319	4.10963	NM_001025364	NM_001025364	Rtn2	20167	chr7:19291068-19296164	0.00490861	2.68511
NM_009655	NM_009655	Alcam	11658	chr16:52248995-52453081	0.0090848	4.10229	NM_011048	NM_011048	Pcsk6	18553	chr7:65862135-66050386	0.00863323	2.68213
NM_001085415	NM_001085415	Zfp467	68910	chr6:48436612-48445090	0.00252205	4.0705	NM_007656	NM_007656	Cd82	12521	chr2:93419101-93462502	0.00441097	2.67405
NM_175329	NM_175329	Chchd10	103172	chr10:75933129-75937750	0.00680871	4.04091	NM_026163	NM_026163	Pkp2	67451	chr16:16213344-16272712	0.000740119	2.66333
NM_145417	NM_145417	Rnpep	215615	chr1:135262698-135284084	0.00326973	4.03477	NM_021344	NM_021344	Tesc	57816	chr5:118027742-118061878	0.00618491	2.65536
NM_028104	NM_028104	Ppp1r14d	72112	chr2:119218118-119229865	0.00885373	3.99854	NM_001122680	NM_001122680	Pvrl4	71740	chr1:171370172-171388287	0.00123005	2.64875
NM_181820	NM_181820	Tmc4	353499	chr7:3665753-3677553	0.00580361	3.99769	NM_197945	NM_197945	Lzts3	241638	chr2:130632764-130642844	0.00511438	2.64769
NM_001025378	NM_001025378	Orc2	18393	chr1:58462770-58501426	0.00206467	3.96578	NR_130128	NR_130128	Gm20219	#N/A	chr17:56551413-56554387	0.0009039	2.64718
NM_028176	NM_028176	Cda	72269	chr4:138338527-138367955	0.00447153	3.94482	NM_028666	NM_028666	Fam110a	73847	chr2:151969395-151973981	0.00316634	2.64518
NM_001357334	NM_001357334	Car2	12349	chr3:14886268-14900770	0.00717208	3.94282	NM_170687	NM_170687	Ank3	11735	chr10:69925531-70027436	3.79713e-05	2.6392
NM_027893	NM_027893	Pvrl4	71740	chr1:171370172-171388287	0.00422035	3.90986	NR_073583	NR_073583	Ppp2r2b	72930	chr18:42645220-42899506	5.93216e-05	2.63733
NM_175507	NM_175507	Slc35g1	240660	chr19:38395979-38405607	0.00215978	3.85966	NM_145826	NM_145826	Il17re	57890	chr6:113458770-113470758	0.00072687	2.62222
NM_011990	NM_011990	Slc7a11	26570	chr3:50364935-50443613	0.00760795	3.8526	NM_029423	NM_029423	Rab11fip1	75767	chr8:27138772-27174646	0.00271599	2.60099
NM_015770	NM_015770	a	50518	chr2:155013569-155051012	0.00583215	3.84537	NM_001167891	NM_001167891	Nrg2	100042150	chr18:36014582-36197391	0.00372767	2.59913
NR_102313	NR_102313	Stap2	106766	chr17:55997075-56005606	0.00639212	3.82645	NM_183029	NM_183029	Igf2bp2	319765	chr16:22059008-22163299	0.00177857	2.59692
NM_001373965	NM_001373965	Tmem171	380863	chr13:98686237-98694842	0.00284876	3.81217	NM_153598	NM_153598	Ugt2b34	100727	chr5:86889769-86906937	0.00770632	2.58654
NM_010056	NM_010056	Dlx5	13395	chr6:6877800-6882068	0.000874927	3.80049	NM_001103367	NM_001103367	Rai2	24004	chrX:161717035-161779494	0.000927984	2.58553
NR_130128	NR_130128	Gm20219	#N/A	chr17:56551413-56554387	0.00367811	3.79295	NM_009097	NM_009097	Rps6ka1	20111	chr4:133847290-133887797	0.00690181	2.54083
NM_001145899	NM_001145899	Slc15a2	57738	chr16:36771876-36784962	0.000133961	3.79101	NM_013778	NM_013778	Akr1c13	27384	chr13:4191186-4205603	0.000104506	2.53964
NM_001290504	NM_001290504	Mid1	17318	chrX:169828158-169990797	0.00234183	3.78538	NM_009785	NM_009785	Cacna2d3	12294	chr14:28904942-29721864	0.00731329	2.53588
NM_172204	NM_172204	Noxa1	241275	chr2:25085669-25095205	0.00928521	3.78204	NM_175520	NM_175520	Hcar1	243270	chr5:123876738-123880003	0.00579985	2.53316
NM_172710	NM_172710	Sel1l3	231238	chr5:53107082-53213452	0.00263616	3.77019	NM_001290278	NM_001290278	Rcor3	214742	chr1:192098545-192138040	3.19599e-06	2.53167
NM_001271578	NM_001271578	Sec1	56546	chr7:45677685-45694402	0.00500271	3.76655	NM_011896	NM_011896	Spry1	24063	chr3:37639946-37644599	0.00951827	2.52501
NM_027990	NM_027990	Lypd6b	71897	chr2:49787685-49948846	0.000967949	3.70543	NM_015786	NM_015786	Hist1h1c	50708	chr13:23738806-23739531	0.00391275	2.51936
NM_001303423	NM_001303423	Aldoc	11676	chr11:78323072-78327778	0.000519103	3.69988	NM_001163288	NM_001163288	Susd1	634731	chr4:59314682-59438633	7.21398e-05	2.50507
NM_001110252	NM_001110252	Hpn	15451	chr7:31098724-31115326	0.00623112	3.65339	NM_030004	NM_030004	Cryl1	68631	chr14:57275033-57398483	0.00922578	2.49414
NM_152808	NM_152808	Slc44a2	68682	chr9:21337827-21355028	0.00151395	3.63896	NM_019762	NM_019762	Pkp3	56460	chr7:141079768-141090510	0.00091714	2.49268
NM_001289531	NM_001289531	Cndp2	66054	chr18:84667464-84682059	0.00547584	3.58933	NM_001331237	NM_001331237	Ltbp1	268977	chr17:75178780-75392512	0.00108834	2.48684
NM_001276301	NM_001276301	Ampd3	11717	chr7:110768205-110812408	0.000600201	3.58862	NM_013777	NM_013777	Akr1c12	622402	chr13:4268171-4279399	0.00239002	2.48444
NM_001144992	NM_001144992	2810459M11Rik	72792	chr1:86045862-86055456	0.000623379	3.58419	NM_001162485	NM_001162485	Arrdc1	215705	chr2:24925351-24935281	0.000821199	2.48054
NR_163842	NR_163842	Ly6g6d	114654	chr17:35071342-35078056	0.00752044	3.57781	NM_010153	NM_010153	Erbb3	13867	chr10:128567522-128589635	0.000301631	2.4705
NM_001291245	NM_001291245	Lig3	16882	chr11:82781108-82804274	0.0063562	3.55132	NM_178727	NM_178727	D630039A03Rik	242484	chr4:57908383-57916264	0.00112083	2.45745
NM_001309528	NM_001309528	Sgsm1	52850	chr5:113243219-113280601	0.00946842	3.55016	NM_001025245	NM_001025245	Mbp	17196	chr18:82475122-82558703	0.00992023	2.44861
NM_153392	NM_153392	Ttc39a	230603	chr4:109407099-109444745	0.00143203	3.54921	NM_153789	NM_153789	Mylip	218203	chr13:45389741-45411940	0.00767957	2.44532
NM_001163136	NM_001163136	Macc1	238455	chr12:119443409-119466932	0.00318496	3.54804	NR_040520	NR_040520	2310069B03Rik	#N/A	chr6:82877865-82881853	0.00591869	2.44363
NM_001271993	NM_001271993	Fut2	14344	chr7:45648590-45666394	6.39965e-05	3.54556	NM_172913	NM_172913	Tox3	244579	chr8:90247111-90348252	0.000737282	2.43561
NM_001177464	NM_001177464	Zfp516	329003	chr18:82914631-83005314	0.00398046	3.53182	NM_175130	NM_175130	Trpm4	68667	chr7:45303154-45333780	0.000176201	2.42986
NM_001360891	NM_001360891	Rnf180	71816	chr13:105130569-105294485	0.00248293	3.51576	NM_212447	NM_212447	Marveld3	73608	chr8:109947908-109962205	0.000172651	2.42249
NM_001164185	NM_001164185	Lsr	54135	chr7:30957769-30973469	0.000417804	3.51273	NM_001122768	NM_001122768	Lrrc8d	231549	chr5:105699968-105815215	0.000764152	2.41841
NM_001271580	NM_001271580	4930426D05Rik	74644	chr18:21651564-21656107	0.00919634	3.48448	NM_007883	NM_007883	Dsg2	13511	chr18:20558073-20604526	0.00101259	2.40973
NM_016887	NM_016887	Cldn7	53624	chr11:69965420-69967886	0.00136766	3.48424	NM_001201367	NM_001201367	Tmem200b	623230	chr4:131921770-131923140	0.00139127	2.38404
NM_010460	NM_010460	Hoxb7	15415	chr11:96286645-96290163	0.000226476	3.48328	NM_145934	NM_145934	Stap2	106766	chr17:55997078-56008136	0.00582503	2.37444
NM_023842	NM_023842	Dsp	109620	chr13:38151293-38198577	0.00100961	3.4715	NM_001162896	NM_001162896	4930523C07Rik	#N/A	chr1:160044379-160078586	0.0005152	2.37047
NM_008998	NM_008998	Rab17	19329	chr1:90958132-90969620	0.00608821	3.45623	NR_163842	NR_163842	Ly6g6d	114654	chr17:35071342-35078056	0.00985133	2.35243
NM_027011	NM_027011	Krt5	110308	chr15:101707068-101712905	0.00965436	3.44673	NM_022021	NM_022021	Cables1	63955	chr18:11839273-11945627	0.00606808	2.34379
NM_008528	NM_008528	Blnk	17060	chr19:40928926-40994221	0.00237235	3.43736	NM_013900	NM_013900	Mfi2	30060	chr16:31878809-31899019	0.00318161	2.32809
NM_001159986	NM_001159986	Sec16b	89867	chr1:157526169-157568424	0.00937671	3.42814	NR_153354	NR_153354	Als2cl	235633	chr9:110880173-110900530	0.000952853	2.31787
NM_011704	NM_011704	Vnn1	22361	chr10:23894687-23905343	0.00021049	3.41104	NM_026034	NM_026034	Armc10	67211	chr5:21646005-21662699	0.00133582	2.3176
NM_009678	NM_009678	Ap1m2	11768	chr9:21295456-21312333	0.0018142	3.39874	NM_026779	NM_026779	Mocos	68591	chr18:24653690-24701556	0.00677973	2.31614
NM_198001	NM_198001	1110008P14Rik	73737	chr2:32379100-32381915	0.000967562	3.39522	NM_001099917	NM_001099917	Smim24	72273	chr10:81393063-81395079	0.00417821	2.30491
NM_145570	NM_145570	Eva1a	232146	chr6:82041627-82093099	0.00411829	3.38998	NM_001357181	NM_001357181	Slc27a1	26457	chr8:71569596-71587307	0.00635572	2.29788
NM_009437	NM_009437	Tst	22117	chr15:78399555-78405865	0.00183645	3.38707	NM_012030	NM_012030	Slc9a3r1	26941	chr11:115163340-115181178	0.00411757	2.29673
NM_028055	NM_028055	Btbd17	72014	chr11:114790668-114795892	0.00208189	3.38451	NM_027982	NM_027982	Ppm1j	71887	chr3:104781055-104786017	0.00361445	2.29648
NM_001033433	NM_001033433	Tmem102	380705	chr11:69803594-69805624	0.00616201	3.3783	NM_010404	NM_010404	Hap1	15114	chr11:100347326-100356141	7.18912e-05	2.29491
NM_027468	NM_027468	Cpm	70574	chr10:117629499-117687352	0.00750463	3.3607	NM_021715	NM_021715	Chst7	60322	chrX:20059569-20097520	0.00843534	2.28975
NR_036588	NR_036588	1600027J07Rik	69794	chr8:103343877-103347534	2.49162e-05	3.35146	NM_001363364	NM_001363364	Slc16a6	104681	chr11:109450855-109472836	0.00588883	2.27109
NM_134072	NM_134072	Akr1c14	105387	chr13:4059590-4090422	0.005786	3.33285	NM_001102613	NM_001102613	Phldb3	232970	chr7:24611327-24629297	0.000439596	2.26377
NM_027843	NM_027843	Arl14	71619	chr3:69222418-69223618	0.00300185	3.33031	NM_001360727	NM_001360727	Ifitm1	68713	chr7:140968027-140969827	0.00353849	2.25894
NM_017464	NM_017464	Nedd9	18003	chr13:41309915-41359001	0.00319058	3.30718	NM_023113	NM_023113	Aspa	11484	chr11:73304987-73324637	0.00661969	2.2563
NM_010664	NM_010664	Krt18	16668	chr15:102028215-102032026	0.000705537	3.30347	NM_001204931	NM_001204931	Reep6	70335	chr10:80330144-80336441	0.00700211	2.2533
NM_183294	NM_183294	Cdkl1	71091	chr12:69746847-69790707	0.00782421	3.29646	NM_001122822	NM_001122822	Wrn	22427	chr8:33234372-33385527	0.00469506	2.2428
NM_001113360	NM_001113360	Plch2	269615	chr4:154983114-155011025	0.00338944	3.29136	NM_025367	NM_025367	Sphk1	20698	chr11:116532450-116536670	0.00978094	2.24142
NM_008979	NM_008979	Ptpn22	19260	chr3:103860276-103912252	0.0050151	3.28974	NM_029548	NM_029548	Rph3al	380714	chr11:75830991-75911059	0.000328692	2.23181
NR_027925	NR_027925	2010204K13Rik	68355	chrX:7412103-7421047	0.00641265	3.28915	NM_021492	NM_021492	Ap3b2	11775	chr7:81460398-81493925	0.00611255	2.23076
NM_175425	NM_175425	C1qtnf7	109323	chr5:43601921-43616586	0.00356654	3.28007	NM_010173	NM_010173	Faah	14073	chr4:115996667-116017924	0.00117048	2.22742
NM_001347159	NM_001347159	Acot11	329910	chr4:106744554-106805007	0.00472065	3.27717	NM_027893	NM_027893	Pvrl4	71740	chr1:171370172-171388287	0.00334771	2.22414
NM_001368752	NM_001368752	Arhgef38	77669	chr3:133112277-133234949	0.00469987	3.26858	NM_009867	NM_009867	Cdh4	12561	chr2:179442430-179899375	0.00420406	2.21555
NM_001362978	NM_001362978	Dennd1a	227801	chr2:37798989-38287384	0.000212151	3.25743	NM_001004177	NM_001004177	Celsr2	53883	chr3:108390847-108415579	0.00501547	2.21311
NM_001308487	NM_001308487	Gm13030	105734733	chr4:138870991-138873964	0.00887121	3.25556	NM_011382	NM_011382	Six4	20474	chr12:73099608-73113245	0.00089017	2.21054
NM_013800	NM_013800	Barx2	12023	chr9:31846043-31913285	0.000466346	3.25526	NM_175543	NM_175543	Rab11fip4	268451	chr11:79591211-79694012	0.00236675	2.2078
NM_030218	NM_030218	Misp	78906	chr10:79821020-79830452	0.00276632	3.2536	NM_001025192	NM_001025192	Cxadr	13052	chr16:78301670-78340759	0.000793539	2.20489
NM_028261	NM_028261	Tmem173	72512	chr18:35733677-35740554	0.00121752	3.25026	NM_010111	NM_010111	Efnb2	13642	chr8:8617435-8661242	0.000343286	2.20417
NM_011446	NM_011446	Sox7	20680	chr14:63943705-63950732	0.00308914	3.24823	NM_011040	NM_011040	Pax8	18510	chr2:24420550-24475599	7.7018e-05	2.19771
NM_001081147	NM_001081147	Oxtr	18430	chr6:112473682-112489825	0.00116183	3.24472	NM_001033220	NM_001033220	AU021092	239691	chr16:5211818-5222299	0.00076779	2.194
NM_178715	NM_178715	Tmem30b	238257	chr12:73543113-73546395	0.00771032	3.24199	NR_015556	NR_015556	2610035D17Rik	72386	chr11:113043905-113201838	0.00703348	2.19248
NM_007805	NM_007805	Cyb561	13056	chr11:105933701-105944487	0.000360574	3.22482	NM_152813	NM_152813	Plcd3	72469	chr11:103070295-103101658	7.73753e-05	2.19066
NM_177462	NM_177462	Zmym6	100177	chr4:127077382-127124374	0.000895193	3.22361	NM_172647	NM_172647	F11r	16456	chr1:171437560-171464593	0.000358727	2.1766
NM_022017	NM_022017	Trpv4	63873	chr5:114622153-114658421	0.00320061	3.21435	NM_010171	NM_010171	F3	14066	chr3:121723536-121735052	0.000409079	2.16776
NM_007962	NM_007962	Mpzl2	14012	chr9:45042343-45054043	0.00456021	3.21331	NM_198000	NM_198000	1700001O22Rik	73598	chr2:30795562-30801737	0.00044239	2.16516
NM_212447	NM_212447	Marveld3	73608	chr8:109947908-109962205	0.0063891	3.1952	NM_145503	NM_145503	Lzts2	226154	chr19:45015175-45027104	0.00993598	2.1562
NM_001162485	NM_001162485	Arrdc1	215705	chr2:24925351-24935281	0.00216261	3.17875	NM_021386	NM_021386	Cldn10	58187	chr14:118854949-118874525	0.00776505	2.14948
NM_173731	NM_173731	Hmgcll1	208982	chr9:76014976-76136350	0.00736691	3.1744	NR_102313	NR_102313	Stap2	106766	chr17:55997075-56005606	0.00404289	2.14113
NM_007752	NM_007752	Cp	12870	chr3:19957053-19992998	0.00230999	3.14146	NM_001080813	NM_001080813	Rab11fip1	75767	chr8:27138772-27174646	0.00539432	2.13645
NM_007974	NM_007974	F2rl1	14063	chr13:95511729-95525240	0.000371331	3.12987	NM_010893	NM_010893	Neu1	18010	chr17:34931252-34937297	0.00574984	2.13603
NM_019487	NM_019487	Hebp2	56016	chr10:18540122-18546076	0.00864443	3.11779	NM_001174107	NM_001174107	Map3k9	338372	chr12:81714949-81781170	0.00351581	2.1354
NM_207206	NM_207206	Lpcat4	99010	chr2:112239840-112247111	0.00671199	3.11699	NM_172520	NM_172520	Arhgef19	213649	chr4:141242883-141257562	0.00648125	2.12401
NM_018876	NM_018876	Fut2	14344	chr7:45648590-45666394	0.00369061	3.11368	NM_011206	NM_011206	Ptpn18	19253	chr1:34459745-34473779	0.000217143	2.11679
NM_001359874	NM_001359874	Lcorl	209707	chr5:45697183-45857540	0.000218136	3.11368	NM_001177572	NM_001177572	Slc25a13	50799	chr6:6041217-6217173	0.0022329	2.1157
NM_026163	NM_026163	Pkp2	67451	chr16:16213344-16272712	0.000573391	3.11023	NM_145438	NM_145438	Llgl2	217325	chr11:115824057-115855780	0.00709707	2.11209
NM_146026	NM_146026	Prr15l	217138	chr11:96929280-96935647	0.000921484	3.07865	NM_001037711	NM_001037711	Cgn	70737	chr3:94760069-94786482	0.000907957	2.1103
NM_197945	NM_197945	Lzts3	241638	chr2:130632764-130642844	0.00249431	3.0695	NM_013709	NM_013709	Sh3yl1	24057	chr12:30911668-30960160	0.0021935	2.10191
NR_104305	NR_104305	Dph3	105638	chr14:32080516-32085286	0.000137337	3.06191	NM_026345	NM_026345	Mansc1	67729	chr6:134609206-134632488	0.00415168	2.09929
NM_008031	NM_008031	Fmr1	14265	chrX:68678540-68717961	0.000244816	3.05994	NM_025886	NM_025886	Rassf7	66985	chr7:141215859-141218658	0.00107146	2.09423
NM_001364445	NM_001364445	Tmem184c	234463	chr8:77595979-77610714	0.00118941	3.0531	NM_011226	NM_011226	Rab19	19331	chr6:39381352-39390379	0.00656292	2.08924
NM_027416	NM_027416	Calml3	70405	chr13:3802892-3804318	0.00893821	3.05116	NM_025276	NM_025276	Evpl	14027	chr11:116220558-116238091	0.000780436	2.07161
NM_021416	NM_021416	Fam184b	58227	chr5:45529704-45639501	0.00912342	3.04879	NM_019990	NM_019990	Stard10	56018	chr7:101321112-101346626	8.66232e-05	2.07085
NM_001254745	NM_001254745	E030030I06Rik	319887	chr10:22144303-22149270	2.83707e-06	3.03995	NM_001168253	NM_001168253	Fam83h	105732	chr15:76001091-76009498	9.61999e-05	2.06909
NM_021301	NM_021301	Slc15a2	57738	chr16:36750163-36784962	0.00365908	3.02963	NM_133351	NM_133351	Prss8	76560	chr7:127925716-127930113	0.000343877	2.06733
NM_001166640	NM_001166640	Csrp2bp	228714	chr2:144369031-144407675	0.000383228	3.01158	NM_008898	NM_008898	Por	18984	chr5:135689144-135735326	0.00418466	2.0672
NM_001271540	NM_001271540	Myh14	71960	chr7:44605802-44670843	0.00915785	3.0045	NM_001163689	NM_001163689	Pnpla2	66853	chr7:141455187-141460743	0.0021382	2.06398
NM_001355755	NM_001355755	Myl4	17896	chr11:104577280-104587216	0.00494565	3.00218	NM_030100	NM_030100	Wibg	78428	chr10:128747878-128766568	0.00957259	2.0625
NM_153577	NM_153577	Syne4	233066	chr7:30314815-30319045	0.0040793	2.99692	NM_001003817	NM_001003817	Erbb2	13866	chr11:98412483-98437716	0.00100378	2.05592
NM_178381	NM_178381	Ano9	71345	chr7:141101218-141117806	0.00692668	2.98929	NM_007599	NM_007599	Capg	12332	chr6:72544390-72562983	0.000158122	2.05354
NM_008430	NM_008430	Kcnk1	16525	chr8:125995101-126030688	0.000406935	2.98914	NM_025833	NM_025833	Baiap2l1	66898	chr5:144264524-144358112	0.00101885	2.04731
NM_027984	NM_027984	Epn3	71889	chr11:94489598-94499974	0.00158387	2.98033	NM_134052	NM_134052	Adi1	104923	chr12:28675206-28682174	0.00577644	2.04032
NM_001164184	NM_001164184	Lsr	54135	chr7:30957769-30973469	0.000545241	2.97903	NM_016907	NM_016907	Spint1	20732	chr2:119237359-119249513	0.00124501	2.02639
NM_027677	NM_027677	Gpr39	71111	chr1:125676995-125873861	0.000824389	2.97862	NM_145218	NM_145218	Wbscr17	212996	chr5:130874950-131307522	0.00686836	2.02414
NM_001347408	NM_001347408	Crb3	224912	chr17:57062230-57065914	0.000516444	2.94568	NM_146026	NM_146026	Prr15l	217138	chr11:96929280-96935647	0.000678099	2.02077
NM_017405	NM_017405	Lsr	54135	chr7:30957769-30973469	0.00539029	2.9389	NM_027965	NM_027965	Gpr160	71862	chr3:30855949-30897194	0.00763481	2.02012
NM_029384	NM_029384	Tmem238	664968	chr7:4784784-4789560	0.000714072	2.93579	NM_009510	NM_009510	Ezr	22350	chr17:6738130-6782780	0.00639916	2.01804
NM_175307	NM_175307	Fam46b	100342	chr4:133480132-133487940	0.00303841	2.91548	NM_001113416	NM_001113416	Epb4.1l5	226352	chr1:119594823-119649000	4.26721e-05	2.01687
NM_026935	NM_026935	Sult1c2	69083	chr17:53829636-53845958	0.00336349	2.91101	NM_021359	NM_021359	Itgb6	16420	chr2:60598291-60673693	0.00239096	2.01648
NM_019479	NM_019479	Hes6	55927	chr1:91411482-91413222	0.00287725	2.91018	NM_001313764	NM_001313764	Shroom4	208431	chrX:6415741-6637454	0.00832392	2.01622
NM_152813	NM_152813	Plcd3	72469	chr11:103070295-103101658	0.00734709	2.89512	NM_010460	NM_010460	Hoxb7	15415	chr11:96286645-96290163	0.0029985	2.00719
NM_001317365	NM_001317365	Dsc2	13506	chr18:20030632-20059554	0.00626657	2.88989	NM_032003	NM_032003	Enpp5	83965	chr17:44078801-44086561	0.00885978	2.0042
NM_001355291	NM_001355291	Zeb2	24136	chr2:44983511-45110377	0.00254731	2.88965	NM_001164567	NM_001164567	Vill	22351	chr9:119052777-119071525	0.00392903	1.99922
NM_016907	NM_016907	Spint1	20732	chr2:119237359-119249513	8.2088e-05	2.87598	NR_153116	NR_153116	Zbtb49	75079	chr5:38200043-38220454	0.00168285	1.99369
NM_001033872	NM_001033872	Smagp	207818	chr15:100621339-100636940	0.00843018	2.87358	NM_019733	NM_019733	Rbpms	19663	chr8:33782643-33929863	0.000807772	1.98877
NM_198292	NM_198292	Tex2	21763	chr11:106502138-106612930	0.00563645	2.85505	NM_134050	NM_134050	Rab15	104886	chr12:76797959-76822524	0.00736891	1.98443
NM_146173	NM_146173	Tspan33	232670	chr6:29694213-29718558	0.00173688	2.85457	NM_133255	NM_133255	Hook2	170833	chr8:84990622-85003349	0.0047141	1.97799
NM_010344	NM_010344	Gsr	14782	chr8:33653237-33698162	0.000873846	2.85053	NM_001081171	NM_001081171	Lama5	16776	chr2:180176372-180225859	0.00529839	1.97292
NM_001160012	NM_001160012	Gjb3	14620	chr4:127325234-127330836	0.0063849	2.8341	NM_010461	NM_010461	Hoxb8	15416	chr11:96281904-96285325	0.0034434	1.97057
NM_007836	NM_007836	Gadd45a	13197	chr6:67035095-67037407	8.74521e-05	2.83031	NM_028584	NM_028584	Marveld3	73608	chr8:109952908-109962205	0.00507985	1.97043
NM_001301354	NM_001301354	Apod	11815	chr16:31296191-31314808	0.00342365	2.82564	NR_151466	NR_151466	2310043M15Rik	#N/A	chr16:93792135-93794901	0.0087212	1.96741
NM_025638	NM_025638	Gdpd1	66569	chr11:87033793-87074137	0.00264052	2.81999	NM_007420	NM_007420	Adrb2	11555	chr18:62177712-62179981	0.00040733	1.96364
NM_145438	NM_145438	Llgl2	217325	chr11:115824057-115855780	0.00175062	2.81965	NM_027482	NM_027482	5730508B09Rik	70617	chr3:127869687-127896323	0.00631408	1.95786
NM_025886	NM_025886	Rassf7	66985	chr7:141215859-141218658	0.00677994	2.81771	NM_001252110	NM_001252110	Cadps2	320405	chr6:23262773-23839421	0.00496314	1.9497
NM_170687	NM_170687	Ank3	11735	chr10:69925531-70027436	0.000274125	2.80148	NM_182930	NM_182930	Plekha6	240753	chr1:133246096-133303435	0.00145579	1.94812
NM_178727	NM_178727	D630039A03Rik	242484	chr4:57908383-57916264	0.0023523	2.79745	NM_010143	NM_010143	Ephb3	13845	chr16:21204794-21223304	7.2817e-05	1.94727
NM_027251	NM_027251	2010107G23Rik	69894	chr10:62107655-62111050	0.000482921	2.7942	NM_145469	NM_145469	Nipal2	223473	chr15:34572798-34678706	0.00255643	1.94686
NM_001357127	NM_001357127	Pam	18484	chr1:97821093-98095646	0.00174507	2.79203	NM_023663	NM_023663	Ripk4	72388	chr16:97741932-97763779	0.00148944	1.94361
NM_025865	NM_025865	2310030G06Rik	66952	chr9:50739690-50746527	0.00268029	2.78245	NM_001159544	NM_001159544	Frk	14302	chr10:34483399-34611230	0.00338111	1.9435
NM_177376	NM_177376	Myo3b	329421	chr2:70039125-70429195	0.00674443	2.77981	NM_080553	NM_080553	Itpr3	16440	chr17:27057303-27122223	0.00847059	1.94032
NM_030209	NM_030209	Crispld2	78892	chr8:119992437-120052794	0.000468897	2.77921	NM_027171	NM_027171	Camsap3	#N/A	chr8:3587449-3609075	0.00161679	1.93844
NM_019762	NM_019762	Pkp3	56460	chr7:141079768-141090510	0.000913061	2.7768	NM_001033311	NM_001033311	Vsig10	231668	chr5:117319265-117355006	3.78325e-05	1.93805
NM_001199304	NM_001199304	Atxn1	20238	chr13:45549755-45964991	0.00315841	2.77448	NM_177078	NM_177078	Adrbk2	320129	chr5:112910477-113015538	0.000740618	1.93641
NR_103491	NR_103491	Gm38426	#N/A	chr8:84913334-84922915	0.00799186	2.77313	NM_011213	NM_011213	Ptprf	19268	chr4:118208212-118291397	0.0012877	1.93437
NM_029423	NM_029423	Rab11fip1	75767	chr8:27138772-27174646	0.00887714	2.77133	NM_145986	NM_145986	Fam83f	213956	chr15:80671846-80700425	0.00684156	1.92875
NM_197944	NM_197944	Hsh2d	209488	chr8:72189667-72200958	0.00592221	2.75953	NM_007860	NM_007860	Dio1	13370	chr4:107291464-107307168	0.00442995	1.92759
NM_030004	NM_030004	Cryl1	68631	chr14:57275033-57398483	0.0053669	2.7509	NM_175286	NM_175286	Tprn	97031	chr2:25262597-25269886	0.00228274	1.92591
NM_028584	NM_028584	Marveld3	73608	chr8:109952908-109962205	0.00401464	2.74748	NM_145608	NM_145608	BC021891	234878	chr8:125910449-125947439	0.0085583	1.92583
NM_013505	NM_013505	Dsc2	13506	chr18:20030632-20059554	0.00303422	2.74615	NM_008079	NM_008079	Galc	14420	chr12:98202299-98259459	0.00505252	1.92485
NM_001361973	NM_001361973	Slc25a45	107375	chr19:5877821-5885768	0.00364531	2.74489	NM_009180	NM_009180	St6galnac2	20446	chr11:116676704-116694660	0.00444736	1.92117
NM_001363437	NM_001363437	Rnf43	207742	chr11:87699896-87735539	0.00175706	2.7389	NM_175408	NM_175408	Tmem139	109218	chr6:42261969-42264555	0.000368411	1.90689
NM_145489	NM_145489	AI661453	224833	chr17:47436638-47470638	0.00574141	2.73845	NM_001079869	NM_001079869	Hoxb3	15410	chr11:96323125-96347930	0.00307997	1.89802
NM_029655	NM_029655	Snx7	76561	chr3:117781496-117868936	0.00713123	2.72987	NM_001355686	NM_001355686	Bcl2l14	66813	chr6:134414427-134438724	0.0041072	1.89525
NM_001357670	NM_001357670	Cpt1c	78070	chr7:44959371-44974851	0.00178287	2.72598	NR_126563	NR_126563	4930447M23Rik	#N/A	chr2:19344316-19352251	0.00195101	1.8859
NM_026323	NM_026323	Wfdc2	67701	chr2:164562715-164568506	0.00182225	2.723	NM_010074	NM_010074	Dpp4	13482	chr2:62330072-62412231	0.00691438	1.88557
NM_001113514	NM_001113514	Itga9	104099	chr9:118711691-118901003	0.00924086	2.6962	NM_008796	NM_008796	Pctp	18559	chr11:89982543-90002894	0.00467517	1.88478
NM_001331237	NM_001331237	Ltbp1	268977	chr17:75178780-75392512	0.00013801	2.6961	NM_172676	NM_172676	Samd10	229011	chr2:181595214-181599227	0.000775556	1.88056
NM_019990	NM_019990	Stard10	56018	chr7:101321112-101346626	0.000245006	2.69518	NM_021409	NM_021409	Pard6b	58220	chr2:168081003-168101203	0.00210208	1.87973
NM_027106	NM_027106	Avpi1	69534	chr19:42123274-42128993	0.0063015	2.69104	NM_026816	NM_026816	Gtf2f2	68705	chr14:75896936-76010865	0.00744981	1.87944
NM_013892	NM_013892	Pcsk1n	30052	chrX:7919821-7924410	0.000478421	2.66485	NR_110437	NR_110437	Mannr	#N/A	chr3:29891016-29924191	0.00627333	1.85796
NM_172659	NM_172659	Slc2a6	227659	chr2:27021364-27027998	0.000800018	2.66436	NM_001001804	NM_001001804	Ephx4	384214	chr5:107403512-107430031	0.00543778	1.84743
NM_021386	NM_021386	Cldn10	58187	chr14:118854949-118874525	0.00636519	2.65282	NM_001145884	NM_001145884	Itgb5	16419	chr16:33829664-33949338	0.00208101	1.84668
NM_145981	NM_145981	Phyhip	105653	chr14:70457516-70468824	0.00659821	2.64903	NM_001347422	NM_001347422	Peli3	240518	chr19:4929716-4943127	0.00938014	1.84643
NM_170779	NM_170779	Wwc1	211652	chr11:35838398-35980527	0.00219593	2.63922	NM_030701	NM_030701	Hcar2	80885	chr5:123863569-123865516	0.00912434	1.84482
NM_013738	NM_013738	Plek2	27260	chr12:78888696-78906938	0.00329499	2.63748	NR_027876	NR_027876	Arrdc1	215705	chr2:24925354-24935281	0.00627681	1.83111
NM_001330198	NM_001330198	Fuca2	66848	chr10:13501027-13515628	0.00261957	2.62384	NM_172835	NM_172835	Peli3	240518	chr19:4931854-4943092	0.00481562	1.8288
NM_008281	NM_008281	Hpn	15451	chr7:31098724-31115326	0.000758493	2.62316	NM_175307	NM_175307	Fam46b	100342	chr4:133480132-133487940	0.00208921	1.82429
NM_001199118	NM_001199118	Lpin3	64899	chr2:160888167-160906000	0.00285199	2.62281	NM_001037722	NM_001037722	Adam15	11490	chr3:89339639-89350028	0.00624792	1.82358
NM_001290982	NM_001290982	Myo1b	17912	chr1:51749757-51915978	0.000463452	2.62151	NM_001164792	NM_001164792	Tpbg	21983	chr9:85842851-85847055	0.00193877	1.81218
NM_025468	NM_025468	Sec11c	66286	chr18:65800577-65817657	0.000118842	2.61979	NM_178671	NM_178671	Ubxn10	212190	chr4:138718525-138725265	0.00423686	1.80433
NM_010234	NM_010234	Fos	14281	chr12:85473889-85477274	0.0096334	2.61557	NM_153546	NM_153546	Mboat1	218121	chr13:30136489-30246694	0.00790338	1.80177
NM_019564	NM_019564	Htra1	56213	chr7:130936202-130985658	2.1489e-05	2.61459	NM_009769	NM_009769	Klf5	12224	chr14:99298690-99313409	0.00912464	1.80106
NM_007860	NM_007860	Dio1	13370	chr4:107291464-107307168	0.00899649	2.61367	NM_001170669	NM_001170669	Pde8b	218461	chr13:95024104-95223050	0.00595219	1.79569
NM_021715	NM_021715	Chst7	60322	chrX:20059569-20097520	0.00409584	2.61093	NM_007936	NM_007936	Epha4	13838	chr1:77367184-77515088	0.00452055	1.79039
NM_010173	NM_010173	Faah	14073	chr4:115996667-116017924	0.00151085	2.60558	NM_001102615	NM_001102615	Kif19a	286942	chr11:114765388-114790575	0.000123219	1.78975
NM_001037937	NM_001037937	Deptor	97998	chr15:55133435-55259273	0.00884213	2.59079	NM_018770	NM_018770	Cadm1	54725	chr9:47530351-47853385	0.00683251	1.78502
NM_008269	NM_008269	Hoxb6	15414	chr11:96299073-96301569	0.00326071	2.58671	NM_001099319	NM_001099319	Gm12942	100039968	chr4:127126042-127129660	0.0036865	1.78332
NM_001331215	NM_001331215	Rap1gap	110351	chr4:137707504-137729861	0.00706027	2.5819	NM_001077595	NM_001077595	Shroom3	27428	chr5:92809381-92965759	0.00242399	1.77918
NM_007801	NM_007801	Ctsh	13036	chr9:90054266-90076095	0.00713157	2.57562	NM_001081139	NM_001081139	Ankrd35	213121	chr3:96670130-96691034	0.00265672	1.77622
NM_011226	NM_011226	Rab19	19331	chr6:39381352-39390379	0.0081103	2.56011	NM_133994	NM_133994	Gstt3	103140	chr10:75774121-75781414	0.00151667	1.77449
NM_029620	NM_029620	Pcolce2	76477	chr9:95637627-95695551	0.0057358	2.54777	NM_145554	NM_145554	Ldlrap1	100017	chr4:134745411-134768004	0.00508918	1.77401
NM_009685	NM_009685	Apbb1	11785	chr7:105558464-105581653	0.000618985	2.54548	NM_025522	NM_025522	Dhrs7	66375	chr12:72650352-72664828	0.0015069	1.77395
NM_008235	NM_008235	Hes1	15205	chr16:30065356-30067796	0.00580567	2.53411	NM_144800	NM_144800	Mtss1	211401	chr15:58941233-59082026	0.00779727	1.76745
NM_026214	NM_026214	Kctd4	67516	chr14:75955002-75965217	0.00675873	2.52942	NM_015818	NM_015818	Hs6st1	50785	chr1:36068399-36106446	0.0025434	1.76639
NM_001081322	NM_001081322	Myo5c	208943	chr9:75232013-75305450	0.00118834	2.52333	NM_029001	NM_029001	Elovl7	74559	chr13:108214403-108287107	0.00438487	1.76557
NM_009864	NM_009864	Cdh1	12550	chr8:106603349-106670247	8.93915e-05	2.52067	NM_001033500	NM_001033500	Wdr72	546144	chr9:74110333-74283203	0.00564975	1.76554
NM_026816	NM_026816	Gtf2f2	68705	chr14:75896936-76010865	0.00142555	2.51936	NM_010730	NM_010730	Anxa1	16952	chr19:20373433-20390671	0.00204635	1.75681
NM_001310680	NM_001310680	Scg2	20254	chr1:79434367-79440026	0.00603261	2.51574	NM_001253766	NM_001253766	Dgkh	380921	chr14:78559349-78629290	0.00345007	1.75623
NM_027897	NM_027897	Rhpn2	52428	chr7:35334236-35392287	0.00896276	2.50922	NM_028478	NM_028478	Rassf6	73246	chr5:90603075-90640527	0.00195309	1.75478
NM_133903	NM_133903	Spon2	100689	chr5:33213517-33218238	6.01728e-05	2.50755	NM_001163792	NM_001163792	Fam76a	230789	chr4:132899212-132922551	0.00649709	1.75131
NM_011867	NM_011867	Slc26a4	23985	chr12:31519813-31559984	0.0052403	2.50194	NM_001161548	NM_001161548	Tmem184a	231832	chr5:139804951-139814283	0.000652096	1.74858
NM_011870	NM_011870	Cib1	23991	chr7:80227155-80232805	0.00192888	2.49325	NM_001290684	NM_001290684	Shroom2	110380	chrX:152609508-152769486	0.000137648	1.74773
NM_001081047	NM_001081047	Cnksr1	194231	chr4:134228041-134238399	0.00129527	2.49324	NM_177756	NM_177756	Colgalt2	269132	chr1:152399866-152510695	0.0019215	1.74689
NM_001081403	NM_001081403	Klhl14	225266	chr18:21550378-21655013	0.00306335	2.47537	NM_026791	NM_026791	Fbxw9	68628	chr8:85060118-85067120	0.00257839	1.74544
NM_001040130	NM_001040130	Tmem141	51875	chr2:25620065-25622002	0.0013085	2.46912	NM_145954	NM_145954	Aldh16a1	69748	chr7:45141832-45154536	0.00109542	1.74217
NM_145399	NM_145399	Scgn	214189	chr13:23953456-23991214	0.00188682	2.46269	NM_017392	NM_017392	Celsr2	53883	chr3:108390847-108415579	0.00447604	1.74124
NM_008820	NM_008820	Pepd	18624	chr7:34912406-35044708	0.000900632	2.46018	NM_207231	NM_207231	Arl5c	217151	chr11:97989579-97996173	0.00630198	1.73856
NM_009129	NM_009129	Scg2	20254	chr1:79434367-79440026	0.00290159	2.45799	NM_026254	NM_026254	Tbc1d23	67581	chr16:57168863-57231466	0.000920442	1.72326
NM_008742	NM_008742	Ntf3	18205	chr6:126101411-126166744	0.0042457	2.44184	NM_001290311	NM_001290311	Wnk2	75607	chr13:49037600-49148328	0.00374822	1.71727
NM_080575	NM_080575	Acss1	68738	chr2:150618110-150668240	0.00738197	2.43477	NM_001141949	NM_001141949	Nmi	64685	chr2:51948498-51973208	0.00119601	1.70996
NM_172383	NM_172383	Tmem125	230678	chr4:118540940-118543726	0.000863388	2.43265	NM_013512	NM_013512	Epb4.1l4a	13824	chr18:33796326-34007206	0.00897541	1.70528
NM_010827	NM_010827	Msc	17681	chr1:14753345-14755966	0.00813194	2.43146	NM_028672	NM_028672	Fam161a	73873	chr11:23013386-23023742	1.41798e-05	1.702
NM_001079869	NM_001079869	Hoxb3	15410	chr11:96323125-96347930	0.00547879	2.41632	NM_134115	NM_134115	Stk38	106504	chr17:28970879-29007995	0.00615629	1.70035
NM_027950	NM_027950	Osgin1	71839	chr8:119437146-119446256	0.00904162	2.40825	NM_008268	NM_008268	Hoxb5	15413	chr11:96303511-96306121	0.00306516	1.69285
NM_001033543	NM_001033543	Il20rb	213208	chr9:100457718-100486473	0.00711757	2.40808	NM_001355601	NM_001355601	Tmprss6	71753	chr15:78439666-78468634	0.00441163	1.68937
NM_001356371	NM_001356371	Vgll4	232334	chr6:114860627-114969203	0.00265088	2.40445	NR_033474	NR_033474	2810433D01Rik	#N/A	chr11:102619506-102624416	0.00740844	1.68366
NM_027482	NM_027482	5730508B09Rik	70617	chr3:127869687-127896323	0.00906406	2.40354	NM_001289489	NM_001289489	Exoc3l4	74190	chr12:111417444-111431678	0.00809678	1.67325
NM_001198570	NM_001198570	Abi2	329165	chr1:60409618-60481163	0.00419972	2.40269	NM_001357894	NM_001357894	Fam234a	#N/A	chr17:26212698-26244242	0.00150846	1.67249
NM_177816	NM_177816	Sh2d4b	328381	chr14:40811525-40893314	0.00455328	2.40156	NM_181407	NM_181407	Me3	109264	chr7:89632817-89854359	0.00488491	1.67091
NM_001010937	NM_001010937	Gjb6	14623	chr14:57123300-57133611	0.00149169	2.40005	NM_201600	NM_201600	Myo5b	17919	chr18:74442618-74771477	0.00852935	1.6694
NM_009180	NM_009180	St6galnac2	20446	chr11:116676704-116694660	0.00841721	2.39506	NM_175556	NM_175556	Plch2	269615	chr4:154983114-155011025	0.00573811	1.66898
NM_133351	NM_133351	Prss8	76560	chr7:127925716-127930113	8.69054e-05	2.37895	NM_016928	NM_016928	Tlr5	53791	chr1:182954787-182976044	0.00309629	1.64186
NM_011869	NM_011869	Med24	23989	chr11:98704590-98729435	0.00208731	2.37882	NM_001368305	NM_001368305	Crybg1	#N/A	chr10:43950630-44148828	0.00353975	1.63828
NM_008615	NM_008615	Me1	17436	chr9:86581362-86695914	0.0084553	2.37303	NM_001039162	NM_001039162	Clip2	269713	chr5:134489382-134552434	0.00892738	1.63479
NM_007883	NM_007883	Dsg2	13511	chr18:20558073-20604526	0.00621983	2.36331	NM_016854	NM_016854	Ppp1r3c	53412	chr19:36731730-36736604	0.00285835	1.63156
NM_012030	NM_012030	Slc9a3r1	26941	chr11:115163340-115181178	0.000466955	2.35053	NM_001206335	NM_001206335	Itfg3	106581	chr17:26212691-26244242	0.00600886	1.6294
NM_001167891	NM_001167891	Nrg2	100042150	chr18:36014582-36197391	0.00112905	2.34813	NR_163827	NR_163827	Pigg	433931	chr5:108312812-108349359	0.00160952	1.62902
NM_011227	NM_011227	Rab20	19332	chr8:11453389-11478640	0.00132918	2.33887	NM_025620	NM_025620	Rep15	66532	chr6:147032536-147033518	0.00940773	1.62826
NM_009944	NM_009944	Cox7a1	12865	chr7:30184170-30186030	0.00707079	2.33596	NM_177603	NM_177603	Frat2	212398	chr19:41845975-41848132	0.00975246	1.62755
NM_198866	NM_198866	Dbpht2	386753	chr12:74297473-74300468	0.00861711	2.33571	NM_029857	NM_029857	Tmco4	77056	chr4:138972904-139059171	0.00233268	1.6251
NR_015517	NR_015517	Fzd10os	#N/A	chr5:128579129-128600687	0.00413392	2.32443	NM_007657	NM_007657	Cd9	12527	chr6:125460265-125494760	0.00168921	1.62317
NM_001346639	NM_001346639	Frmd4b	232288	chr6:97286866-97459286	0.00249361	2.32224	NM_008410	NM_008410	Itm2b	16432	chr14:73362225-73385289	0.00493158	1.62125
NM_009447	NM_009447	Tuba4a	22145	chr1:75214971-75219294	0.0020217	2.31677	NM_011063	NM_011063	Pea15a	18611	chr1:172196727-172206804	0.00143769	1.62056
NM_017392	NM_017392	Celsr2	53883	chr3:108390847-108415579	0.00456511	2.30392	NM_001360536	NM_001360536	Ocln	18260	chr13:100496504-100552718	0.0096578	1.61608
NM_134249	NM_134249	Timd2	171284	chr11:46668959-46707104	0.00201059	2.27796	NM_008058	NM_008058	Fzd8	14370	chr18:9212855-9216201	0.00440159	1.61451
NM_001174054	NM_001174054	Camk2b	12323	chr11:5969665-6065748	0.00695189	2.27705	NM_016888	NM_016888	B3gnt2	53625	chr11:22834738-22859735	0.002037	1.61285
NM_024246	NM_024246	Tmem79	71913	chr3:88328652-88334433	0.00105899	2.27677	NM_001001806	NM_001001806	Zfp36l2	12193	chr17:84183927-84187947	0.00508656	1.61008
NM_008469	NM_008469	Krt15	16665	chr11:100131758-100135949	0.0013441	2.26756	NM_001110218	NM_001110218	Ppm1h	319468	chr10:122678761-122945793	0.006832	1.60815
NM_001347467	NM_001347467	L3mbtl3	237339	chr10:26274467-26374072	0.000409668	2.26756	NM_130858	NM_130858	Nxph3	104079	chr11:95509845-95514565	0.0039567	1.60696
NM_001135149	NM_001135149	Slc39a8	67547	chr3:135825656-135888572	0.00565637	2.26585	NM_134082	NM_134082	Farp1	223254	chr14:121035573-121283726	0.0042349	1.60677
NM_172928	NM_172928	Dclk3	245038	chr9:111439080-111489611	0.0068634	2.26413	NM_001033600	NM_001033600	Acsl4	50790	chrX:142317992-142390535	0.00263642	1.60672
NM_172676	NM_172676	Samd10	229011	chr2:181595214-181599227	0.000591788	2.26049	NM_001305992	NM_001305992	Ggt1	14598	chr10:75568661-75586191	0.00859139	1.60546
NM_007833	NM_007833	Dcn	13179	chr10:97482330-97518163	0.00773696	2.25874	NM_001008533	NM_001008533	Adora1	11539	chr1:134199214-134235457	0.00682218	1.60401
NM_028122	NM_028122	Slc14a1	108052	chr18:78100090-78123426	0.000977408	2.25843	NM_001198955	NM_001198955	Gm7694	665574	chr1:170298192-170306332	0.00702564	1.60292
NM_010593	NM_010593	Jup	16480	chr11:100368855-100397790	0.00530862	2.25829	NM_029942	NM_029942	Prelid2	77619	chr18:41875695-41951194	0.000652728	1.59646
NM_009883	NM_009883	Cebpb	12608	chr2:167688914-167690432	0.00335715	2.25788	NM_018810	NM_018810	Mkrn1	54484	chr6:39397820-39420369	0.00539894	1.59425
NM_009189	NM_009189	Six1	20471	chr12:73041826-73046712	0.0010746	2.25779	NM_177055	NM_177055	A630001G21Rik	319997	chr1:85717082-85736606	0.000790125	1.59136
NM_145826	NM_145826	Il17re	57890	chr6:113458770-113470758	0.00520287	2.25755	NM_001356286	NM_001356286	Msln	56047	chr17:25748612-25754378	4.15936e-06	1.58336
NM_008898	NM_008898	Por	18984	chr5:135689144-135735326	0.00577986	2.25557	NM_018887	NM_018887	Cyp39a1	56050	chr17:43667371-43751431	0.00264858	1.57983
NM_016672	NM_016672	Ddc	13195	chr11:11814100-11890408	0.00134918	2.25363	NM_008669	NM_008669	Naga	17939	chr15:82329531-82338826	0.0029391	1.57737
NM_011716	NM_011716	Wfs1	22393	chr5:36966103-36988982	0.0021978	2.24675	NM_176838	NM_176838	Esrp2	77411	chr8:106131182-106136974	0.00637663	1.57172
NM_009162	NM_009162	Scg5	20394	chr2:113776312-113829091	0.000170269	2.2462	NM_009128	NM_009128	Scd2	20250	chr19:44293675-44306862	0.00594382	1.57053
NM_008109	NM_008109	Gdf5	14563	chr2:155941024-155945367	0.00216904	2.24308	NM_017401	NM_017401	Polm	54125	chr11:5827859-5838016	0.00135704	1.57024
NM_173754	NM_173754	Usp43	216835	chr11:67854522-67922153	0.00202227	2.24264	NM_001193271	NM_001193271	Meis1	17268	chr11:18880427-19018969	0.00132727	1.56785
NM_054071	NM_054071	Fgfrl1	116701	chr5:108694228-108706950	0.00555567	2.23424	NM_026235	NM_026235	Larp6	67557	chr9:60713120-60738801	0.00778815	1.56634
NM_029614	NM_029614	Prss23	76453	chr7:89507782-89517586	0.000566617	2.23356	NM_007970	NM_007970	Ezh1	14055	chr11:101191114-101226463	0.00457515	1.5661
NM_001025192	NM_001025192	Cxadr	13052	chr16:78301670-78340759	0.000473133	2.23247	NM_178795	NM_178795	Ppip5k1	327655	chr2:121310560-121351013	0.00300643	1.56492
NM_001177603	NM_001177603	0610010K14Rik	104457	chr11:70235203-70237914	0.00117181	2.23232	NM_011503	NM_011503	Stxbp2	20911	chr8:3631108-3643998	0.000617446	1.55801
NM_023663	NM_023663	Ripk4	72388	chr16:97741932-97763779	0.000722616	2.229	NM_030018	NM_030018	Tmem50b	77975	chr16:91574507-91597680	0.00862877	1.54871
NM_001346518	NM_001346518	5330417C22Rik	229722	chr3:108455678-108536541	0.00886502	2.22425	NM_011945	NM_011945	Map3k1	26401	chr13:111746427-111808993	0.0067133	1.5443
NR_045402	NR_045402	Carmn	#N/A	chr18:61645877-61665538	0.00351103	2.22353	NM_153118	NM_153118	Fnbp1l	214459	chr3:122538718-122619714	0.00968787	1.54388
NM_009807	NM_009807	Casp1	12362	chr9:5298516-5307281	0.00547829	2.22188	NM_008149	NM_008149	Gpam	14732	chr19:55067635-55099477	0.00282538	1.54342
NM_001177572	NM_001177572	Slc25a13	50799	chr6:6041217-6217173	0.00472048	2.21662	NM_027715	NM_027715	Otud1	71198	chr2:19657730-19661279	0.00197278	1.53935
NM_001146048	NM_001146048	Lrrc1	214345	chr9:77430822-77544852	0.00456334	2.21565	NR_152189	NR_152189	Gm10687	#N/A	chr9:44123767-44134485	0.00429889	1.53743
NM_001048175	NM_001048175	Adam28	13522	chr14:68604997-68655842	0.00598829	2.21448	NM_144533	NM_144533	Nmnat3	74080	chr9:98296569-98411428	0.00417269	1.535
NM_019568	NM_019568	Cxcl14	57266	chr13:56288642-56296551	0.00376007	2.20909	NM_023908	NM_023908	Slco3a1	108116	chr7:74281915-74554780	0.000560719	1.53088
NM_010019	NM_010019	Dapk2	13143	chr9:66158225-66272242	0.00607126	2.2073	NM_019420	NM_019420	B3galt4	54218	chr17:33949911-33951488	0.00602899	1.52986
NM_018827	NM_018827	Crlf1	12931	chr8:70493130-70504081	0.00824086	2.19848	NM_001270475	NM_001270475	Mical3	194401	chr6:120931545-121131022	0.00709571	1.52896
NM_001162896	NM_001162896	4930523C07Rik	#N/A	chr1:160044379-160078586	0.00245856	2.19748	NM_025830	NM_025830	Wwp2	66894	chr8:107436369-107559290	0.00556035	1.52857
NM_001355067	NM_001355067	Ctnnd1	12388	chr2:84600780-84650740	0.00351721	2.19171	NM_139061	NM_139061	Vps54	245944	chr11:21239031-21321133	0.00397815	1.51687
NM_001122768	NM_001122768	Lrrc8d	231549	chr5:105699968-105815215	0.00265852	2.19093	NM_011944	NM_011944	Map2k7	26400	chr8:4238739-4247897	0.00915652	1.50799
NM_133734	NM_133734	Dcaf11	28199	chr14:55560028-55570065	0.00369267	2.18969	NM_001042674	NM_001042674	Rbpms	19663	chr8:33782643-33929863	0.00914796	1.50472
NM_198000	NM_198000	1700001O22Rik	73598	chr2:30795562-30801737	0.00235657	2.1769	NM_172579	NM_172579	Sipa1l1	217692	chr12:82311348-82451784	0.00204966	1.50369
NM_001303121	NM_001303121	Mycl	16918	chr4:122995930-123002480	0.00597526	2.17206	NM_001253832	NM_001253832	Fibp	58249	chr19:5460606-5465052	0.00394362	1.49826
NM_019427	NM_019427	Epb4.1l4b	54357	chr4:57061725-57143156	0.00320988	2.16718	NM_029385	NM_029385	Nudt16	75686	chr9:105129337-105131805	0.00476417	1.49704
NM_172647	NM_172647	F11r	16456	chr1:171437560-171464593	0.000699641	2.16713	NM_009476	NM_009476	Upk2	22269	chr9:44452714-44454767	0.00457529	1.49619
NM_008051	NM_008051	Fut1	14343	chr7:45617605-45621059	0.00433954	2.16551	NM_001025103	NM_001025103	Cracr2b	213573	chr7:141461093-141466602	0.00635151	1.49025
NM_133217	NM_133217	Bco2	170752	chr9:50533086-50555138	0.0058288	2.16199	NM_025519	NM_025519	Chmp4c	66371	chr3:10366972-10391005	0.001978	1.48945
NM_145832	NM_145832	Slc35c1	228368	chr2:92452764-92460518	0.000709735	2.15993	NM_029083	NM_029083	Ddit4	74747	chr10:59949674-59951770	0.00693539	1.48038
NM_001113416	NM_001113416	Epb4.1l5	226352	chr1:119594823-119649000	0.00810906	2.15907	NM_080465	NM_080465	Kcnn2	140492	chr18:45560153-45685883	0.00650848	1.47916
NM_001164155	NM_001164155	Tnfrsf19	29820	chr14:60963833-61037987	0.00493902	2.15781	NM_001004185	NM_001004185	Whamm	434204	chr7:81571291-81596836	0.000400348	1.47293
NR_153379	NR_153379	Gdap1l1	228858	chr2:163438475-163455324	0.00253545	2.14384	NM_033541	NM_033541	Oas1c	114643	chr5:120800198-120812514	4.5901e-05	1.46812
NM_021387	NM_021387	Vstm2b	58188	chr7:40899277-40929968	0.0023878	2.14144	NM_011873	NM_011873	Dazap2	23994	chr15:100615661-100620761	0.0049989	1.45939
NM_183170	NM_183170	Mpv17l2	234384	chr8:70758648-70760921	7.43149e-05	2.14065	NM_028175	NM_028175	Lrrc8e	72267	chr8:4226826-4237470	0.00684118	1.4541
NM_016794	NM_016794	Vamp8	22320	chr6:72385220-72390667	0.00843144	2.13341	NM_001357458	NM_001357458	Cxxc5	67393	chr18:35830313-35861693	0.0038598	1.44756
NM_026345	NM_026345	Mansc1	67729	chr6:134609206-134632488	0.00102233	2.13237	NM_019717	NM_019717	Atl2	56298	chr17:79848389-79896123	0.00471979	1.44453
NM_010240	NM_010240	Ftl1	14325	chr7:45457943-45459886	0.0100176	2.13207	NM_001252095	NM_001252095	Mettl20	NA	chr6:149141512-149151170	0.000898538	1.44016
NM_001356286	NM_001356286	Msln	56047	chr17:25748612-25754378	0.00115537	2.1316	NM_001374617	NM_001374617	NA	#N/A	chr7:102210172-102238564	0.0080995	1.4356
NM_023326	NM_023326	Bmyc	107771	chr2:25706878-25707719	0.000781869	2.12971	NM_025324	NM_025324	Zfp524	66056	chr7:5015507-5018488	0.00960834	1.4293
NM_011448	NM_011448	Sox9	20682	chr11:112782209-112787757	0.00574782	2.12753	NR_036654	NR_036654	Gm6525	624713	chr3:84174637-84175193	0.00993104	1.42141
NM_001045520	NM_001045520	Clint1	216705	chr11:45851968-45910625	0.00343226	2.12469	NM_007435	NM_007435	Abcd1	11666	chrX:73716596-73738534	0.00917216	1.41988
NM_001357953	NM_001357953	Ttll1	319953	chr15:83483768-83518474	0.000854069	2.1191	NM_025303	NM_025303	Stau2	29819	chr1:16228809-16519302	0.00516715	1.41868
NM_026838	NM_026838	Srpx2	68792	chrX:133908424-133932446	0.00272167	2.10669	NM_009936	NM_009936	Col9a3	12841	chr2:180598221-180622185	0.00150172	1.41426
NM_016958	NM_016958	Krt14	16664	chr11:100203161-100207510	0.00525813	2.10449	NM_008635	NM_008635	Map7	17761	chr10:20148919-20281590	0.001151	1.41191
NM_001347168	NM_001347168	Rarres2	71660	chr6:48569695-48572802	0.00928678	2.09761	NR_149735	NR_149735	Cttnbp2	30785	chr6:18366471-18514869	0.0092678	1.40653
NM_001177886	NM_001177886	Igsf5	72058	chr16:96361760-96422121	0.00903406	2.09454	NM_023873	NM_023873	Cep70	68121	chr9:99243340-99300403	0.00917287	1.40474
NM_001161419	NM_001161419	Atp5g1	11951	chr11:96072792-96075631	0.00325531	2.09203	NM_001033633	NM_001033633	Slc2a13	239606	chr15:91267690-91573261	0.00561331	0.600809
NM_001164209	NM_001164209	Tmem176b	65963	chr6:48833810-48841137	0.00861305	2.08791	NM_153535	NM_153535	Fam149a	212326	chr8:45336714-45382291	0.00145949	0.598932
NM_026527	NM_026527	Chac2	68044	chr11:30976706-30986365	0.000785118	2.08739	NM_001166506	NM_001166506	Sec14l1	74136	chr11:117115167-117159268	0.00988493	0.598658
NM_001168253	NM_001168253	Fam83h	105732	chr15:76001091-76009498	0.00215978	2.08577	NM_001311145	NM_001311145	Tnfrsf22	79202	chr7:143634807-143649664	0.00762026	0.598566
NM_001162926	NM_001162926	Fam84b	399603	chr15:60818995-60825080	0.00381946	2.08483	NM_001202500	NM_001202500	Armcx4	#N/A	chrX:134686518-134697772	0.00863696	0.597967
NM_021409	NM_021409	Pard6b	58220	chr2:168081003-168101203	0.00115464	2.08309	NM_008750	NM_008750	Nxn	18230	chr11:76257225-76399141	0.00246903	0.597591
NM_001355686	NM_001355686	Bcl2l14	66813	chr6:134414427-134438724	0.000504437	2.08266	NM_001001327	NM_001001327	Vkorc1l1	69568	chr5:129942108-129986692	0.00229013	0.597178
NM_001162532	NM_001162532	Fam174b	100038347	chr7:73740306-73776919	0.000146629	2.07995	NM_001347162	NM_001347162	Srl	106393	chr16:4480211-4523066	0.0046037	0.595969
NM_183366	NM_183366	Adam28	13522	chr14:68607731-68655842	0.00620936	2.07884	NM_001362834	NM_001362834	Zkscan6	52712	chr11:65807964-65829239	7.85491e-05	0.595845
NM_001376959	NM_001376959	NA	#N/A	chr1:132007619-132026448	0.00884426	2.06857	NM_009614	NM_009614	Adam15	11490	chr3:89339639-89350028	0.00360719	0.595693
NM_031201	NM_031201	Tsta3	22122	chr15:75924682-75929730	0.00565983	2.06782	NM_033144	NM_033144	44082	20362	chr11:53519735-53544096	0.00140907	0.59263
NM_025799	NM_025799	Fuca2	66848	chr10:13501027-13519035	0.00749542	2.06715	NM_198100	NM_198100	Tbkbp1	73174	chr11:97136172-97150075	0.00762434	0.591988
NM_001290770	NM_001290770	Tro	56191	chrX:150644709-150657583	0.00100662	2.06185	NM_010833	NM_010833	Msn	17698	chrX:96096044-96168553	0.00853192	0.591241
NM_178594	NM_178594	Vtcn1	242122	chr3:100825458-100896922	0.00160864	2.06165	NR_110357	NR_110357	Kctd17	72844	chr15:78428563-78439303	0.00397768	0.590478
NM_001102615	NM_001102615	Kif19a	286942	chr11:114765388-114790575	0.00692017	2.05941	NM_010852	NM_010852	Myef2	17876	chr2:125087741-125123660	0.00989415	0.589502
NM_013470	NM_013470	Anxa3	11745	chr5:96793384-96845968	0.00709658	2.05797	NM_001276425	NM_001276425	St6galnac4	20448	chr2:32587077-32599696	0.00549567	0.589406
NM_146004	NM_146004	Mfsd6l	215723	chr11:68556185-68558245	0.00922725	2.05719	NM_027444	NM_027444	Bbx	70508	chr16:50191843-50432389	0.00792846	0.58806
NM_026384	NM_026384	Dgat2	67800	chr7:99153662-99182713	0.00760665	2.05579	NM_176833	NM_176833	Ppm1f	68606	chr16:16896468-16927375	0.00187548	0.586347
NM_010318	NM_010318	Gng5	14707	chr3:146499835-146505543	0.00403156	2.05166	NM_001356329	NM_001356329	Qtrt2	#N/A	chr16:43861412-43889676	0.00150703	0.582308
NM_030749	NM_030749	Sil1	81500	chr18:35266395-35498925	0.00337155	2.05132	NM_008624	NM_008624	Mras	17532	chr9:99385419-99436712	0.00244868	0.582103
NM_023048	NM_023048	Asb4	65255	chr6:5383385-5433021	0.00750675	2.05098	NM_010226	NM_010226	Foxs1	14239	chr2:152931897-152933208	0.00696518	0.581448
NM_008795	NM_008795	Cdk18	18557	chr1:132113546-132139685	0.00154146	2.05001	NM_025891	NM_025891	Smarcd3	66993	chr5:24592621-24602002	0.00336294	0.57978
NM_001139511	NM_001139511	Raly	19383	chr2:154791109-154867261	2.56312e-05	2.04902	NM_053196	NM_053196	Sfxn2	94279	chr19:46573364-46596900	0.000997458	0.579281
NM_007554	NM_007554	Bmp4	12159	chr14:46383524-46390669	0.00306143	2.04416	NM_009112	NM_009112	S100a10	20194	chr3:93555116-93564645	0.00751692	0.577366
NM_207219	NM_207219	Oard1	#N/A	chr17:48409999-48417270	0.00327062	2.04067	NM_009053	NM_009053	Rfng	19719	chr11:120780744-120784204	0.00506386	0.576697
NM_001166368	NM_001166368	Fkbp2	14227	chr19:6977736-6980464	0.00535347	2.03778	NM_138595	NM_138595	Gldc	104174	chr19:30098440-30175441	0.00273326	0.576648
NM_020329	NM_020329	Dolpp1	57170	chr2:30392253-30400529	0.00812252	2.03182	NM_001145950	NM_001145950	5730409E04Rik	230757	chr4:126609853-126614371	0.00901985	0.573485
NM_018771	NM_018771	Gipc1	67903	chr8:83652677-83664789	0.00148707	2.03175	NM_010319	NM_010319	Gng7	14708	chr10:80948623-81014925	0.0025293	0.57234
NM_001310706	NM_001310706	Rgs3	50780	chr4:62673973-62703019	0.00150749	2.03119	NM_001109902	NM_001109902	Rnft2	269695	chr5:118190735-118245025	0.00250534	0.571924
NM_001081106	NM_001081106	Cytl1	231162	chr5:37735518-37739820	0.00981888	2.02801	NM_013690	NM_013690	Tek	21687	chr4:94739288-94874976	0.00844709	0.569788
NM_008268	NM_008268	Hoxb5	15413	chr11:96303511-96306121	0.00235235	2.01861	NM_001290669	NM_001290669	Ttc21b	73668	chr2:66184326-66256617	3.45542e-05	0.569074
NM_001356474	NM_001356474	Kyat1	#N/A	chr2:30185123-30205847	0.00155646	2.01166	NM_183187	NM_183187	Fam107a	268709	chr14:8296269-8309777	0.00157518	0.569047
NM_001253832	NM_001253832	Fibp	58249	chr19:5460606-5465052	0.00136739	2.00731	NR_027759	NR_027759	Dctd	320685	chr8:48109957-48141667	0.00294552	0.569045
NM_009811	NM_009811	Casp6	12368	chr3:129901414-129914112	0.00688262	2.00641	NM_007909	NM_007909	Efna2	13637	chr10:80179481-80190010	0.000654534	0.567662
NM_001356346	NM_001356346	Map2k6	26399	chr11:110479339-110513640	0.0063492	2.00418	NM_194355	NM_194355	Spire1	68166	chr18:67488208-67610906	0.00121966	0.567455
NM_027294	NM_027294	Cmtm8	70031	chr9:114789344-114844152	0.000371916	2.00354	NM_013922	NM_013922	Zfp354c	30944	chr11:50811084-50827731	0.00614898	0.566353
NM_009510	NM_009510	Ezr	22350	chr17:6738130-6782780	0.0016011	2.00285	NM_028544	NM_028544	Rasip1	69903	chr7:45627536-45639092	0.00147964	0.566104
NM_199200	NM_199200	Fam171a2	217219	chr11:102436980-102447663	0.00094107	1.99233	NM_008495	NM_008495	Lgals1	16852	chr15:78926724-78930465	0.00948849	0.565583
NM_001355055	NM_001355055	Sigirr	24058	chr7:141091174-141100546	0.00139756	1.98774	NM_009364	NM_009364	Tfpi2	21789	chr6:3962588-3968375	0.00101354	0.562198
NM_001167944	NM_001167944	Zkscan5	22757	chr5:145204558-145221750	0.00324887	1.98726	NM_001033321	NM_001033321	Tmem231	234740	chr8:111912006-111933813	0.00607997	0.56192
NM_001256059	NM_001256059	Ccdc149	#N/A	chr5:52374650-52471543	0.00206473	1.98068	NM_001172107	NM_001172107	Gramd1c	207798	chr16:43980349-44027945	0.00364732	0.559333
NM_001364412	NM_001364412	Phkb	102093	chr8:85840987-86060642	0.00439628	1.98052	NM_178162	NM_178162	Agfg2	231801	chr5:137650480-137684753	0.00267088	0.558355
NM_054082	NM_054082	Mta3	116871	chr17:83706162-83814905	0.00484905	1.97907	NM_021606	NM_021606	Nek6	59126	chr2:38511696-38587490	0.00364342	0.557177
NM_015818	NM_015818	Hs6st1	50785	chr1:36068399-36106446	0.00313249	1.97902	NM_019737	NM_019737	B4galt6	56386	chr18:20684598-20746404	0.00127184	0.555469
NM_028308	NM_028308	Mob2	#N/A	chr7:142008552-142061034	0.000902486	1.97831	NM_010629	NM_010629	Kifap3	16579	chr1:163779582-163917107	1.47336e-06	0.55492
NM_026502	NM_026502	1110004E09Rik	68001	chr16:90925810-90934849	0.00201447	1.9779	NM_198429	NM_198429	Nfatc1	18018	chr18:80606204-80713071	0.00390331	0.553724
NM_133708	NM_133708	Gmppa	69080	chr1:75435935-75443179	0.000339272	1.97118	NM_178791	NM_178791	Vstm4	320736	chr14:32856755-32939491	0.00477541	0.552531
NM_144883	NM_144883	Proser2	227545	chr2:6098499-6130185	0.00784934	1.96889	NM_001199210	NM_001199210	Eva1c	#N/A	chr16:90830858-90905109	0.000510515	0.552312
NM_019713	NM_019713	Rassf1	56289	chr9:107554582-107562267	0.00330217	1.96888	NM_001164503	NM_001164503	Akap11	219181	chr14:78492245-78536860	0.00715819	0.551993
NM_001170855	NM_001170855	Trim36	28105	chr18:46165299-46198818	0.00268007	1.96791	NM_134065	NM_134065	Epdr1	105298	chr13:19591707-19619830	0.00395254	0.551416
NM_177994	NM_177994	R3hdm4	109284	chr10:79910052-79916930	0.00903353	1.96631	NM_001357993	NM_001357993	Flywch1	224613	chr17:23752794-23771602	0.0035844	0.551105
NM_198190	NM_198190	Ntf5	78405	chr7:45413694-45417179	0.00472182	1.96546	NM_027570	NM_027570	Ldhd	52815	chr8:111625610-111630336	0.00256441	0.550974
NM_001122680	NM_001122680	Pvrl4	71740	chr1:171370172-171388287	0.00683117	1.96031	NR_027893	NR_027893	BB123696	#N/A	chr13:52729369-52757205	0.00412719	0.547227
NM_010511	NM_010511	Ifngr1	15979	chr10:19591948-19610227	0.00336939	1.96009	NM_027878	NM_027878	Dram1	71712	chr10:88322803-88357075	4.50683e-05	0.544626
NM_080456	NM_080456	Mrps6	121022	chr16:92058335-92112227	0.00343552	1.95784	NM_001081252	NM_001081252	Uggt2	66435	chr14:118984984-119099434	0.0063124	0.543336
NM_023196	NM_023196	Pla2g12a	66350	chr3:129878605-129895825	0.00280167	1.95651	NM_001177843	NM_001177843	Frmd4a	209630	chr2:4400975-4614043	4.9979e-07	0.541357
NM_011040	NM_011040	Pax8	18510	chr2:24420550-24475599	0.00275394	1.95431	NM_008088	NM_008088	Gas7	14457	chr11:67532997-67688992	0.000375432	0.538183
NM_008925	NM_008925	Prkcsh	19089	chr9:22002987-22014245	0.00128395	1.94906	NM_001368642	NM_001368642	44077	24050	chr15:82275213-82294574	0.00399033	0.537364
NM_181414	NM_181414	Pik3c3	225326	chr18:30272864-30348126	0.00229222	1.94596	NM_009866	NM_009866	Cdh11	12552	chr8:102632094-102785111	0.00134976	0.534414
NM_001038602	NM_001038602	Marveld2	218518	chr13:100595956-100616971	0.00556111	1.94578	NM_010136	NM_010136	Eomes	13813	chr9:118478188-118486132	0.00337141	0.530842
NM_011698	NM_011698	Lin7b	22342	chr7:45367890-45370564	0.0100578	1.93919	NM_001100180	NM_001100180	Cyp3a57	622127	chr5:145345268-145390926	0.00649606	0.529285
NM_028175	NM_028175	Lrrc8e	72267	chr8:4226826-4237470	0.00247225	1.93361	NM_023277	NM_023277	Jam3	83964	chr9:27097383-27155421	0.00153982	0.528687
NM_026779	NM_026779	Mocos	68591	chr18:24653690-24701556	0.00800185	1.93276	NM_001080929	NM_001080929	Cdr2l	237988	chr11:115381915-115396132	0.000450848	0.526781
NM_001082532	NM_001082532	Pigyl	66268	chr9:22156845-22158354	0.00419569	1.93152	NM_001252332	NM_001252332	44082	20362	chr11:53519735-53544096	0.00713559	0.524161
NM_001290667	NM_001290667	Chac2	68044	chr11:30976706-30986365	0.00781857	1.9291	NM_001039354	NM_001039354	Lin7a	108030	chr10:107271830-107425143	0.00738121	0.523411
NM_145469	NM_145469	Nipal2	223473	chr15:34572798-34678706	0.000583444	1.92802	NM_008130	NM_008130	Gli3	14634	chr13:15463722-15730025	0.00541401	0.521334
NM_001163592	NM_001163592	Nhsl1	215819	chr10:18469980-18533891	0.0033497	1.91817	NM_139306	NM_139306	Acer2	230379	chr4:86874413-86920883	0.00276624	0.520223
NM_201256	NM_201256	Eif4ebp3	108112	chr18:36664059-36666324	0.00341793	1.9102	NM_001145924	NM_001145924	Msantd3	66665	chr4:48540080-48561920	0.00759513	0.518343
NM_146093	NM_146093	Ubxn1	225896	chr19:8871547-8875666	0.00432957	1.90964	NR_015492	NR_015492	C230035I16Rik	#N/A	chr13:23427975-23431017	0.00771788	0.518334
NM_001177601	NM_001177601	0610010K14Rik	104457	chr11:70235203-70237914	0.00550861	1.90623	NM_172298	NM_172298	Tshz3	243931	chr7:36698117-36773553	0.00620873	0.517683
NM_001369199	NM_001369199	Rusc2	100213	chr4:43382068-43427086	0.00990024	1.90519	NM_001081278	NM_001081278	Tbc1d4	210789	chr14:101442359-101609191	0.00177888	0.517534
NM_021459	NM_021459	Isl1	16392	chr13:116298269-116309688	0.00506701	1.90312	NM_001243762	NM_001243762	Clcn5	12728	chrX:7158411-7319358	0.000899854	0.517132
NM_001359963	NM_001359963	Napepld	242864	chr5:21662900-21701396	0.00119455	1.9025	NM_001310679	NM_001310679	Obsl1	98733	chr1:75496337-75506452	0.00803996	0.517119
NM_001368637	NM_001368637	Cystm1	#N/A	chr18:36348772-36402979	0.000688151	1.89694	NM_001159482	NM_001159482	Rab34	19376	chr11:78188426-78192193	0.00601648	0.5167
NM_153782	NM_153782	Fam20a	208659	chr11:109672925-109722238	0.00382554	1.8963	NM_001289673	NM_001289673	Kctd17	72844	chr15:78428563-78439303	0.000579886	0.516474
NM_133994	NM_133994	Gstt3	103140	chr10:75774121-75781414	0.00144944	1.89173	NM_001032378	NM_001032378	Pecam1	18613	chr11:106654212-106715281	0.00975578	0.516438
NM_001173477	NM_001173477	Speg	11790	chr1:75400084-75404565	0.00647425	1.8912	NM_009177	NM_009177	St3gal1	20442	chr15:67102874-67176882	0.000105405	0.516389
NM_001141949	NM_001141949	Nmi	64685	chr2:51948498-51973208	0.00631471	1.88939	NM_053082	NM_053082	Tspan4	64540	chr7:141475235-141493427	0.00158558	0.514021
NM_016740	NM_016740	S100a11	20195	chr3:93520495-93526288	0.00332574	1.88502	NM_177340	NM_177340	Synpo	104027	chr18:60593989-60624305	0.00447732	0.51243
NM_175286	NM_175286	Tprn	97031	chr2:25262597-25269886	0.0091939	1.88461	NM_001327821	NM_001327821	Creb5	231991	chr6:53287302-53700363	0.00197469	0.512415
NM_028312	NM_028312	Ccdc12	72654	chr9:110656502-110711593	0.00168899	1.88341	NM_028188	NM_028188	Rusc1	72296	chr3:89083978-89093363	5.87828e-10	0.511958
NM_001174107	NM_001174107	Map3k9	338372	chr12:81714949-81781170	0.00966813	1.8819	NM_027543	NM_027543	Gpr173	70771	chrX:152343598-152368718	0.00370916	0.511275
NM_013910	NM_013910	Kdm2b	30841	chr5:122870674-122900350	0.00598979	1.87952	NM_001093765	NM_001093765	Myadm	50918	chr7:3290555-3299349	0.0045326	0.510886
NM_001081054	NM_001081054	Qrsl1	76563	chr10:43874189-43901736	0.00267567	1.8783	NM_030704	NM_030704	Hspb8	80888	chr5:116408490-116422864	0.000356582	0.510376
NM_001033311	NM_001033311	Vsig10	231668	chr5:117319265-117355006	0.00464267	1.87816	NM_023317	NM_023317	Nde1	67203	chr16:14163274-14192923	0.00300238	0.50862
NM_025842	NM_025842	Vps28	66914	chr15:76622085-76626084	0.000236542	1.87553	NM_031196	NM_031196	Slc19a1	20509	chr10:77033211-77050432	0.00131741	0.50717
NM_027288	NM_027288	Manba	110173	chr3:135485610-135571403	0.0025397	1.87528	NM_028572	NM_028572	Vgll3	73569	chr16:65815188-65866368	0.0049942	0.506125
NM_001294162	NM_001294162	Kcnh2	16511	chr5:24319588-24329591	0.00463493	1.87424	NM_010216	NM_010216	Figf	14205	chrX:164373521-164402650	0.00232813	0.504154
NM_009945	NM_009945	Cox7a2	12866	chr9:79755240-79759853	0.00445476	1.87251	NM_001163042	NM_001163042	Haus8	76478	chr8:71251123-71272590	3.26982e-05	0.500921
NM_080638	NM_080638	Mvp	78388	chr7:126986859-127014594	0.00609613	1.87134	NR_038073	NR_038073	Snhg4	#N/A	chr18:35553409-35558316	0.00541651	0.499338
NM_145410	NM_145410	Fam173a	214917	chr17:25790499-25792394	0.00151166	1.86875	NM_001357176	NM_001357176	Rpusd1	106707	chr17:25727716-25731464	0.001296	0.496292
NM_028788	NM_028788	Stra6l	74152	chr4:45848946-45887010	0.00117729	1.86463	NM_001291508	NM_001291508	Pbx1	18514	chr1:168153526-168432169	0.00295013	0.495807
NM_023402	NM_023402	Myl12b	67938	chr17:70973962-70990516	0.00208544	1.86282	NM_177378	NM_177378	Rnf150	330812	chr8:82863355-83091271	0.00816991	0.494429
NM_001033306	NM_001033306	Shb	230126	chr4:45423275-45530828	0.000985377	1.85867	NM_028127	NM_028127	Frmd6	319710	chr12:70825513-70902234	0.00335575	0.49002
NM_011528	NM_011528	Taldo1	21351	chr7:141392159-141402976	0.0010276	1.85811	NM_001360106	NM_001360106	Pitrm1	69617	chr13:6548156-6580036	0.000254979	0.487334
NM_028478	NM_028478	Rassf6	73246	chr5:90603075-90640527	0.00387715	1.85659	NM_001330702	NM_001330702	Rps6ka5	73086	chr12:100548439-100725120	0.00691326	0.487
NM_134082	NM_134082	Farp1	223254	chr14:121035573-121283726	0.00551852	1.85439	NM_153098	NM_153098	Cd109	235505	chr9:78615545-78716260	0.00726978	0.484455
NM_008767	NM_008767	Slc22a18	18400	chr7:143473788-143499332	0.00775983	1.8536	NM_001033415	NM_001033415	Shisa3	330096	chr5:67607882-67613987	0.00298406	0.484103
NM_028341	NM_028341	Ttc39c	72747	chr18:12643532-12737052	0.00239212	1.85189	NM_029555	NM_029555	Gstk1	76263	chr6:42245934-42250441	0.00931423	0.483963
NM_010459	NM_010459	Hoxb4	15412	chr11:96318266-96321638	0.00502603	1.85089	NM_001289460	NM_001289460	Hgf	15234	chr5:16553494-16573944	0.00832293	0.482966
NM_144820	NM_144820	Ccdc28a	215814	chr10:18213675-18234981	0.00516981	1.84824	NR_029460	NR_029460	6530402F18Rik	#N/A	chr2:29245115-29252993	0.00982724	0.482306
NM_172611	NM_172611	Gramd4	223752	chr15:86057694-86137621	0.00530332	1.84714	NM_001029850	NM_001029850	Magi1	14924	chr6:93675452-94283917	0.00238669	0.481905
NM_027147	NM_027147	Enho	69638	chr4:41638143-41640302	0.00344835	1.84079	NM_009929	NM_009929	Col18a1	12822	chr10:77052178-77166530	0.00863361	0.479839
NM_001199352	NM_001199352	Pnck	93843	chrX:73655991-73660070	0.00161751	1.8395	NM_144899	NM_144899	Adamtsl4	229595	chr3:95676200-95687917	0.00417338	0.478984
NM_133803	NM_133803	Dpp3	75221	chr19:4907228-4928287	0.00732442	1.83539	NM_016693	NM_016693	Map3k6	53608	chr4:133240817-133252928	0.00989997	0.478955
NM_027244	NM_027244	Ndufa11	69875	chr17:56717761-56724248	0.00174311	1.83072	NM_146145	NM_146145	Jak1	16451	chr4:101151973-101265282	0.000232464	0.478861
NM_009169	NM_009169	Shfm1	20422	chr6:6558274-6578658	0.000294831	1.82662	NM_001033374	NM_001033374	Gm694	NA	chr4:141432671-141436105	0.00869315	0.477308
NM_177667	NM_177667	Ttc22	230576	chr4:106622448-106640190	0.00531153	1.82619	NM_007984	NM_007984	Fscn1	14086	chr5:142960354-142973189	0.00126713	0.476797
NM_134052	NM_134052	Adi1	104923	chr12:28675206-28682174	0.00122244	1.82481	NM_012055	NM_012055	Asns	27053	chr6:7675164-7693209	0.00123113	0.475444
NM_178114	NM_178114	Amigo2	105827	chr15:97244073-97247287	0.0080658	1.82352	NM_001285503	NM_001285503	Nde1	67203	chr16:14163274-14192923	0.000602947	0.475437
NM_009549	NM_009549	Zfp185	22673	chrX:72987338-73031543	0.00723969	1.82344	NM_001014761	NM_001014761	Scn2b	72821	chr9:45117875-45130070	0.00269791	0.475434
NM_022024	NM_022024	Gmfg	63986	chr7:28437468-28448230	0.00808406	1.82259	NR_030696	NR_030696	9930014A18Rik	#N/A	chr15:60822964-60831400	1.26295e-06	0.473933
NM_007657	NM_007657	Cd9	12527	chr6:125460265-125494760	0.000369932	1.81859	NM_001142921	NM_001142921	Tcf7l2	21416	chr19:55741809-55933655	0.000124697	0.471951
NM_009412	NM_009412	Tpd52	21985	chr3:8926529-9004723	0.00429378	1.81786	NM_133948	NM_133948	Psip1	101739	chr4:83455680-83486463	0.000401885	0.47061
NM_011503	NM_011503	Stxbp2	20911	chr8:3631108-3643998	0.000511055	1.81592	NM_022424	NM_022424	Fndc4	64339	chr5:31292241-31295932	0.00630098	0.468492
NM_153800	NM_153800	Arhgap22	239027	chr14:33216822-33369936	0.00428714	1.81507	NM_029823	NM_029823	Arxes2	76976	chrX:135993819-135995359	0.00141649	0.467465
NM_144816	NM_144816	Rhbdl1	214951	chr17:25834464-25837127	0.00171543	1.80628	NM_011075	NM_011075	Abcb1b	18669	chr5:8798146-8866314	0.00107791	0.466763
NM_173427	NM_173427	Klhdc7a	242721	chr4:139962172-139968026	0.00526263	1.80627	NM_001198565	NM_001198565	Sulf1	240725	chr1:12692429-12860372	0.00973731	0.465278
NM_025506	NM_025506	Riiad1	66353	chr3:94464984-94473591	0.00380283	1.80283	NM_001136076	NM_001136076	P4ha2	18452	chr11:54100923-54131667	0.00497629	0.464128
NM_007914	NM_007914	Ehf	13661	chr2:103263432-103303196	0.00419533	1.80085	NM_016687	NM_016687	Sfrp4	20379	chr13:19623174-19632823	0.0045455	0.462806
NM_007763	NM_007763	Crip1	12925	chr12:113152011-113153879	0.00275218	1.8004	NM_010732	NM_010732	Lrrn2	16980	chr1:132880354-132940005	0.0026786	0.46191
NM_007620	NM_007620	Cbr1	12408	chr16:93607836-93610349	0.00177295	1.79012	NM_029415	NM_029415	Slc10a6	75750	chr5:103605710-103629403	0.00162521	0.460758
NM_145954	NM_145954	Aldh16a1	69748	chr7:45141832-45154536	0.00112639	1.78986	NM_019496	NM_019496	Ammecr1	56068	chrX:142851145-142966726	0.00740961	0.46066
NM_019443	NM_019443	Ndufa1	54405	chrX:37187588-37191238	0.00418149	1.78794	NM_001024619	NM_001024619	Tsku	244152	chr7:98350667-98361288	0.00172369	0.460491
NM_011220	NM_011220	Pts	19286	chr9:50521616-50528656	0.00254991	1.78714	NM_001081332	NM_001081332	Slc9a5	277973	chr8:105348257-105369881	0.00176217	0.459967
NM_001317218	NM_001317218	Myl6	17904	chr10:128490858-128493886	0.00359984	1.78519	NM_009849	NM_009849	Entpd2	12496	chr2:25395873-25401323	0.00154478	0.458326
NM_008756	NM_008756	Ocln	18260	chr13:100497366-100552498	0.00595362	1.78267	NM_001290682	NM_001290682	Kcnc3	16504	chr7:44590885-44604751	0.00235894	0.45755
NM_001346760	NM_001346760	Clint1	216705	chr11:45851968-45910625	0.00102958	1.77591	NM_007616	NM_007616	Cav1	12389	chr6:17306334-17341328	0.00219992	0.456465
NM_027828	NM_027828	Fam110c	104943	chr12:31073967-31079940	0.00436275	1.77178	NR_027984	NR_027984	2810025M15Rik	69953	chr1:157412351-157420236	0.00128896	0.455452
NM_001285472	NM_001285472	Tbx1	21380	chr16:18581703-18590671	0.00247974	1.77053	NM_178892	NM_178892	Tiparp	99929	chr3:65528446-65555518	0.00173121	0.454038
NM_011382	NM_011382	Six4	20474	chr12:73099608-73113245	0.00202575	1.76728	NM_001039485	NM_001039485	Piezo2	667742	chr18:63010212-63387183	0.00262054	0.453198
NM_023908	NM_023908	Slco3a1	108116	chr7:74281915-74554780	0.000896884	1.76441	NM_008182	NM_008182	Gsta2	14858	chr9:78331019-78347145	0.00579157	0.449685
NM_175464	NM_175464	Pkp4	227937	chr2:59160849-59355205	0.00649756	1.76424	NM_028336	NM_028336	Tmem107	66910	chr11:69070808-69073293	0.000151706	0.448582
NM_001278207	NM_001278207	Pih1d1	68845	chr7:45154302-45160064	0.00837194	1.76125	NM_001145937	NM_001145937	Tenm3	23965	chr8:48225664-48674690	0.00344261	0.44783
NM_146139	NM_146139	Vav3	57257	chr3:109574006-109685694	0.00209916	1.7602	NM_177068	NM_177068	Olfml2b	320078	chr1:170644531-170682789	0.0021053	0.44688
NM_008180	NM_008180	Gss	14854	chr2:155563180-155592810	0.000396562	1.75905	NM_001363095	NM_001363095	Syndig1	#N/A	chr2:149830782-150004392	0.000219781	0.446625
NM_001081746	NM_001081746	Gm7609	665378	chr1:85199610-85213762	0.00507875	1.75707	NM_011328	NM_011328	Sct	20287	chr7:141278328-141279133	0.00537342	0.444184
NM_026975	NM_026975	Bola1	69168	chr3:96196587-96197586	0.00958735	1.75513	NM_027258	NM_027258	Rnf157	217340	chr11:116336344-116413032	4.37257e-05	0.443646
NM_026485	NM_026485	Trabd	67976	chr15:89076063-89087075	0.00113352	1.7551	NM_001205311	NM_001205311	Slc12a3	20497	chr8:94329207-94366221	0.000276369	0.442586
NM_007936	NM_007936	Epha4	13838	chr1:77367184-77515088	0.00267986	1.75336	NM_023275	NM_023275	Rhoj	80837	chr12:75308312-75401455	0.00817673	0.441345
NM_133983	NM_133983	Cd276	102657	chr9:58524299-58540940	0.00619366	1.75249	NM_011412	NM_011412	Slit3	20564	chr11:35121455-35708507	0.0075445	0.44055
NM_001199243	NM_001199243	Kcnip4	80334	chr5:48389502-48482656	0.00544955	1.75214	NM_146028	NM_146028	Stac2	217154	chr11:98036623-98053462	0.0018913	0.438159
NM_028078	NM_028078	Igsf5	72058	chr16:96361763-96404030	0.00695702	1.74968	NM_175236	NM_175236	Adhfe1	76187	chr1:9547947-9577970	0.00683386	0.436725
NR_015556	NR_015556	2610035D17Rik	72386	chr11:113043905-113201838	0.00562557	1.7471	NM_010345	NM_010345	Grb10	14783	chr11:11930498-12037420	0.000370461	0.436714
NM_001370849	NM_001370849	Ccdc194	#N/A	chr8:71520117-71525725	0.0100632	1.74459	NM_016762	NM_016762	Matn2	17181	chr15:34306680-34436240	0.00392751	0.436405
NM_001033334	NM_001033334	Syndig1l	627191	chr12:84677277-84698807	0.00408564	1.74253	NM_001368760	NM_001368760	Vgll3	73569	chr16:65815188-65866368	0.000569153	0.435028
NM_207202	NM_207202	Ccdc120	54648	chrX:7731713-7741324	0.00968095	1.74188	NM_007729	NM_007729	Col11a1	12814	chr3:114030539-114220756	0.00139568	0.434292
NR_033474	NR_033474	2810433D01Rik	#N/A	chr11:102619506-102624416	0.00882718	1.74171	NM_001290308	NM_001290308	Col12a1	12816	chr9:79598986-79718722	0.00850395	0.433094
NM_001252110	NM_001252110	Cadps2	320405	chr6:23262773-23839421	0.00549298	1.7388	NM_023184	NM_023184	Klf15	66277	chr6:90462575-90475238	0.00901503	0.433085
NM_001110218	NM_001110218	Ppm1h	319468	chr10:122678761-122945793	0.00185164	1.73835	NM_001355610	NM_001355610	Zbtb43	71834	chr2:33450287-33468532	0.00446716	0.432286
NM_007523	NM_007523	Bak1	12018	chr17:27019811-27028627	0.0059366	1.73803	NM_138652	NM_138652	Atp12a	192113	chr14:56365067-56388551	0.0010878	0.432279
NM_008062	NM_008062	G6pdx	14381	chrX:74409482-74428880	0.00507916	1.73671	NM_011058	NM_011058	Pdgfra	18595	chr5:75152250-75198206	0.00681125	0.432039
NM_001037913	NM_001037913	Ccdc107	622404	chr4:43493364-43495921	0.00351415	1.73545	NM_198096	NM_198096	Arap1	69710	chr7:101394387-101412586	0.0019227	0.429806
NM_001159724	NM_001159724	Pvrl2	19294	chr7:19724160-19749573	0.00311136	1.73291	NM_013788	NM_013788	Peg12	27412	chr7:62461870-62464510	9.71527e-05	0.427451
NM_207677	NM_207677	Dedd2	67379	chr7:25202839-25219859	0.00554594	1.73109	NM_183355	NM_183355	Pbx1	18514	chr1:168153526-168432169	0.00722067	0.427144
NM_030018	NM_030018	Tmem50b	77975	chr16:91574507-91597680	0.0027148	1.72937	NM_182783	NM_182783	Fam167b	230766	chr4:129576814-129578580	0.00145116	0.427114
NM_139153	NM_139153	Agap3	213990	chr5:24452176-24502047	0.004417	1.72586	NM_009704	NM_009704	Areg	11839	chr5:91139598-91148432	0.00192604	0.425658
NM_021719	NM_021719	Cldn15	60363	chr5:136967868-136975845	0.00303712	1.72572	NM_139297	NM_139297	Ugp2	216558	chr11:21321125-21370629	0.000442185	0.423787
NM_009321	NM_009321	Tbca	21371	chr13:94788919-94842923	0.00124773	1.72334	NM_001348180	NM_001348180	Kank1	107351	chr19:25236974-25434498	1.18735e-05	0.422998
NM_026669	NM_026669	Tmbim6	110213	chr15:99392946-99410049	0.00160347	1.72114	NM_144879	NM_144879	Vash2	226841	chr1:190947645-190978998	1.21945e-06	0.421424
NM_029619	NM_029619	Msrb2	76467	chr2:19371635-19394971	0.00987019	1.7209	NM_001363455	NM_001363455	Champ1	#N/A	chr8:13869640-13881639	6.07446e-08	0.419284
NM_011170	NM_011170	Prnp	19122	chr2:131909927-131938436	0.00160528	1.72028	NM_148950	NM_148950	Pknox2	208076	chr9:36890978-37147322	0.00185011	0.416095
NM_013610	NM_013610	Ninj1	18081	chr13:49187528-49196251	0.00971695	1.71492	NM_145575	NM_145575	Cald1	109624	chr6:34709443-34775469	0.00101798	0.415878
NM_031375	NM_031375	Ngrn	83485	chr7:80261214-80265378	0.00909317	1.70888	NM_001302205	NM_001302205	Lmo1	109594	chr7:109138564-109175207	0.00330547	0.415712
NR_130166	NR_130166	4930480K23Rik	75016	chr14:69732783-69745869	0.00740628	1.70809	NM_001134475	NM_001134475	Vcan	13003	chr13:89655309-89742512	0.0047885	0.414742
NM_001045558	NM_001045558	Pick1	18693	chr15:79229381-79249466	0.00381528	1.70721	NM_026598	NM_026598	Ebpl	68177	chr14:61339762-61360445	0.00707813	0.414306
NM_029001	NM_029001	Elovl7	74559	chr13:108214403-108287107	0.00280373	1.70551	NM_026959	NM_026959	Stx18	71116	chr5:38039229-38137769	0.00376823	0.413237
NR_028298	NR_028298	2610306M01Rik	#N/A	chr6:86848406-86849440	0.00808336	1.70372	NM_020518	NM_020518	Vsig2	57276	chr9:37539254-37544205	0.0040923	0.412948
NM_175118	NM_175118	Dusp28	67446	chr1:92906988-92908620	0.00551295	1.70247	NM_001198766	NM_001198766	Postn	50706	chr3:54361106-54391041	0.00755754	0.41129
NM_026871	NM_026871	Hint2	68917	chr4:43654226-43656445	0.000166021	1.70079	NM_001205341	NM_001205341	Ppfia2	327814	chr10:106470309-106933468	0.000552529	0.410442
NM_010886	NM_010886	Ndufa4	17992	chr6:11900371-11907450	0.00488403	1.6988	NM_028472	NM_028472	Bmper	73230	chr9:23223075-23485215	0.00528948	0.40943
NM_183256	NM_183256	Cox14	66379	chr15:99725617-99728136	0.00737788	1.69754	NM_029250	NM_029250	Etnk1	75320	chr6:143167229-143208547	0.00807023	0.408932
NM_171824	NM_171824	Pgbd5	209966	chr8:124369048-124433936	0.00215893	1.69696	NM_020564	NM_020564	Sult5a1	57429	chr8:123142846-123158280	0.00815486	0.405083
NR_045601	NR_045601	Alg9	102580	chr9:50775224-50843639	0.00658772	1.69613	NM_001313753	NM_001313753	Map7d2	#N/A	chrX:159459124-159498757	5.33074e-07	0.404029
NM_001281999	NM_001281999	Rasal1	19415	chr5:120649187-120679597	0.00167174	1.69489	NM_175012	NM_175012	Grp	225642	chr18:65873485-65886596	0.000814795	0.400071
NR_156127	NR_156127	Ptpa	#N/A	chr2:30441852-30447807	0.00901975	1.6936	NM_177632	NM_177632	Fam43a	224093	chr16:30599722-30602797	0.00259463	0.399894
NM_212457	NM_212457	Bex4	406217	chrX:136138995-136140443	0.000194753	1.69002	NM_001358361	NM_001358361	Gria3	53623	chrX:41400853-41678601	0.000341175	0.398983
NM_010730	NM_010730	Anxa1	16952	chr19:20373433-20390671	0.00173072	1.68994	NM_009041	NM_009041	Rdx	19684	chr9:52047940-52088738	0.00235866	0.398217
NM_027107	NM_027107	Ten1	69535	chr11:116198854-116215318	0.00155094	1.68853	NM_001013390	NM_001013390	Scn4b	399548	chr9:45138623-45154156	0.00101775	0.390773
NM_001290011	NM_001290011	Pemt	18618	chr11:59970613-60046489	0.00209215	1.68709	NM_001029838	NM_001029838	Pknox2	208076	chr9:36890978-37147322	0.00136211	0.389284
NM_008635	NM_008635	Map7	17761	chr10:20148919-20281590	0.00297051	1.6869	NM_001160229	NM_001160229	Zfp275	27081	chrX:73342620-73359079	0.00529365	0.388981
NM_011809	NM_011809	Ets2	23872	chr16:95702406-95721049	0.00129786	1.68671	NM_146052	NM_146052	Lrrc3b	218763	chr14:15357515-15438987	0.00546077	0.388939
NM_025297	NM_025297	Mecr	26922	chr4:131843470-131867787	0.00123605	1.6867	NM_001163155	NM_001163155	Col4a5	12830	chrX:141475418-141689235	0.00351405	0.388711
NM_007898	NM_007898	Ebp	13595	chrX:8185328-8193512	0.000847286	1.68371	NM_001362574	NM_001362574	Ebf1	13591	chr11:44618099-45008096	0.00759451	0.388311
NM_029362	NM_029362	Chmp4b	75608	chr2:154657025-154694783	0.000355592	1.68342	NM_011821	NM_011821	Gpc6	23888	chr14:116925296-117979529	0.00565554	0.388263
NM_013907	NM_013907	Fbxw4	30838	chr19:45578256-45660193	0.000867922	1.67908	NM_001355142	NM_001355142	Pde1a	18573	chr2:79834452-80038902	0.000489701	0.3877
NM_009431	NM_009431	Ctr9	22083	chr7:111028950-111056377	0.000700742	1.67883	NM_207655	NM_207655	Egfr	13649	chr11:16752202-16913907	0.00436413	0.387522
NM_181407	NM_181407	Me3	109264	chr7:89632817-89854359	0.00363511	1.67868	NM_001044384	NM_001044384	Timp1	21857	chrX:20870165-20874737	0.00310551	0.386175
NR_157145	NR_157145	Gtpbp3	70359	chr8:71488727-71493278	0.00972441	1.67752	NM_001145034	NM_001145034	Gm13889	620695	chr2:93955809-93957100	0.000409974	0.384908
NM_026566	NM_026566	Atg101	68118	chr15:101284300-101290934	0.00972352	1.67562	NM_001308300	NM_001308300	Ggta1	14594	chr2:35400178-35461449	0.00281732	0.384902
NM_009087	NM_009087	Polr1d	20018	chr5:147077345-147079086	0.00892613	1.67489	NM_001355477	NM_001355477	Abcg2	26357	chr6:58584975-58692451	0.00753845	0.38321
NM_033444	NM_033444	Clic1	114584	chr17:35050242-35058719	0.00555205	1.67349	NM_001355130	NM_001355130	Tm4sf1	17112	chr3:57285610-57301988	0.00395252	0.377003
NM_023312	NM_023312	Ndufa13	67184	chr8:69894162-69902558	0.000275951	1.67283	NM_001136061	NM_001136061	Ednrb	13618	chr14:103814614-103844476	0.00527428	0.375158
NM_016878	NM_016878	Dnpep	13437	chr1:75308564-75317017	0.000782981	1.67232	NM_001361227	NM_001361227	Hdhd2	76987	chr18:76944383-76972171	0.00730538	0.374202
NM_001356994	NM_001356994	Zfpl1	81909	chr19:6080756-6084975	0.00407684	1.66796	NM_145953	NM_145953	Cth	107869	chr3:157894247-157925063	8.33325e-05	0.372708
NM_001077184	NM_001077184	Bsg	12215	chr10:79704357-79711979	0.00244053	1.66786	NM_016966	NM_016966	Phgdh	236539	chr3:98313170-98339969	0.00599533	0.371677
NM_022418	NM_022418	Tmub1	64295	chr5:24445462-24447846	0.00607091	1.66627	NM_183171	NM_183171	Fez1	235180	chr9:36832739-36878924	0.00905281	0.37134
NM_001142731	NM_001142731	Kctd1	106931	chr18:14968684-15063582	8.77579e-05	1.66448	NM_030021	NM_030021	Cutal	77996	chr2:34874395-34892133	0.0077583	0.370314
NM_010885	NM_010885	Ndufa2	17991	chr18:36742331-36744587	0.000581651	1.66421	NM_009946	NM_009946	Cplx2	12890	chr13:54371348-54383917	0.00288461	0.37027
NM_011190	NM_011190	Psme2	19188	chr14:55587439-55591021	0.00252398	1.66416	NM_001289461	NM_001289461	Hgf	15234	chr5:16553900-16619439	0.000308639	0.369066
NM_025381	NM_025381	Atp6v1f	66144	chr6:29467782-29470509	0.00774839	1.66313	NR_045153	NR_045153	E130008D07Rik	#N/A	chr17:43149356-43158291	0.002741	0.368595
NM_019824	NM_019824	Arpc3	56378	chr5:122391877-122406181	0.00307998	1.66167	NM_001359225	NM_001359225	Abhd14a	68644	chr9:106440052-106447678	0.00462048	0.367923
NM_011633	NM_011633	Traf5	22033	chr1:191997202-192092599	0.000957134	1.66096	NM_009063	NM_009063	Rgs5	19737	chr1:169655500-169695813	0.00522148	0.367083
NM_022027	NM_022027	Syne1	64009	chr10:5020195-5069063	0.00625465	1.65934	NM_010305	NM_010305	Gnai1	14677	chr5:18265134-18360413	0.00107173	0.366107
NM_009304	NM_009304	Syngr2	20973	chr11:117809666-117814286	0.00117315	1.65331	NM_172932	NM_172932	Nlgn3	245537	chrX:101299178-101321350	0.00655225	0.365732
NM_001243584	NM_001243584	Mif4gd	69674	chr11:115607918-115612969	0.00787093	1.6532	NM_001243047	NM_001243047	Dlg2	23859	chr7:92234969-92449246	0.000723533	0.364632
NM_021454	NM_021454	Cdc42ep5	58804	chr7:4151259-4164705	0.00971623	1.65176	NM_172700	NM_172700	Zmpste24	230709	chr4:121059236-121098210	0.000929842	0.359666
NM_009458	NM_009458	Ube2b	22210	chr11:51985137-52000491	0.00428635	1.65154	NM_027406	NM_027406	Aldh1l1	107747	chr6:90550792-90599171	0.00436152	0.358297
NM_001190408	NM_001190408	Gas2l1	78926	chr11:5060374-5065327	0.00208535	1.64897	NM_021412	NM_021412	Mmp19	58223	chr10:128790954-128800827	0.00932092	0.347623
NM_025388	NM_025388	Ufc1	66155	chr1:171288563-171295002	0.00112272	1.64846	NM_001162950	NM_001162950	Hif3a	53417	chr7:17030992-17062427	1.71628e-05	0.347417
NM_008860	NM_008860	Prkcz	18762	chr4:155260117-155361428	0.00379873	1.64422	NM_001146217	NM_001146217	Smoc1	64075	chr12:81026807-81186414	0.000711621	0.346588
NM_138956	NM_138956	Rassf3	192678	chr10:121410350-121476250	0.000849064	1.64275	NM_028044	NM_028044	Cnn3	71994	chr3:121426540-121458205	0.000837329	0.346411
NM_019403	NM_019403	Rnf5	54197	chr17:34601098-34603561	0.000222495	1.64054	NM_025404	NM_025404	Arl4d	80981	chr11:101665540-101667832	0.00030333	0.343735
NM_001252095	NM_001252095	Mettl20	NA	chr6:149141512-149151170	0.00611378	1.63977	NM_010450	NM_010450	Hoxa11	15396	chr6:52242104-52245810	0.00430201	0.342977
NM_001081150	NM_001081150	Lonrf1	244421	chr8:36216061-36249359	0.00754927	1.63832	NM_001044380	NM_001044380	Hhipl1	214305	chr12:108306269-108328300	0.00752827	0.339846
NR_038038	NR_038038	Hk1os	#N/A	chr10:62340606-62349866	0.00663525	1.63627	NM_001306059	NM_001306059	Il13ra2	16165	chrX:147383477-147429192	1.91542e-05	0.337156
NM_010143	NM_010143	Ephb3	13845	chr16:21204794-21223304	0.000701942	1.63424	NM_001290814	NM_001290814	Aff3	16764	chr1:38175990-38627244	0.000551244	0.33643
NR_126563	NR_126563	4930447M23Rik	#N/A	chr2:19344316-19352251	0.00600586	1.63304	NM_021453	NM_021453	Pga5	58803	chr19:10668956-10678071	0.00271402	0.335263
NM_026441	NM_026441	Pef1	67898	chr4:130107555-130128134	0.00197475	1.63296	NM_010283	NM_010283	Ggta1	14594	chr2:35400178-35461449	0.00214021	0.334832
NM_001123370	NM_001123370	9030025P20Rik	100041574	chr17:14978863-14991577	0.00354599	1.63003	NM_010942	NM_010942	Nsg1	18196	chr5:38137192-38159743	0.000962738	0.333476
NM_174851	NM_174851	Ifnlr1	242700	chr4:135686456-135708180	0.0026058	1.62775	NM_001142952	NM_001142952	Fam46c	74645	chr3:100471535-100489192	0.00056901	0.333306
NM_018770	NM_018770	Cadm1	54725	chr9:47530351-47853385	0.00707596	1.62697	NM_011851	NM_011851	Nt5e	23959	chr9:88327608-88372089	0.00115205	0.3318
NM_001177776	NM_001177776	Ahi1	52906	chr10:21040819-21080429	0.00784779	1.62667	NM_018763	NM_018763	Chst2	54371	chr9:95400925-95407270	0.000106056	0.330545
NM_019542	NM_019542	Nagk	56174	chr6:83795056-83802556	0.00705308	1.62584	NM_019731	NM_019731	Nme4	56520	chr17:26091744-26095470	0.00109442	0.326594
NM_172448	NM_172448	Rnf43	207742	chr11:87663086-87735539	0.00290334	1.62426	NM_008273	NM_008273	Hoxd11	15431	chr2:74682322-74687016	0.00741928	0.326219
NM_013911	NM_013911	Fbxl12	30843	chr9:20637748-20642806	0.00992731	1.62291	NM_173862	NM_173862	Fam83a	239463	chr15:57985902-58010702	1.89958e-07	0.324244
NR_045614	NR_045614	4930413G21Rik	73951	chr7:122969057-122970459	0.00782568	1.61666	NM_009983	NM_009983	Ctsd	13033	chr7:142375909-142387827	0.00663772	0.323103
NM_017374	NM_017374	Ppp2cb	19053	chr8:33599620-33619804	0.00514494	1.61372	NM_008987	NM_008987	Ptx3	19288	chr3:66219886-66225806	0.00297875	0.322598
NM_001360708	NM_001360708	Omd	27047	chr13:49582461-49592611	0.00804524	1.61252	NM_001290709	NM_001290709	Ebf1	13591	chr11:44618099-45008096	0.00878017	0.319844
NM_008889	NM_008889	Ppp1r14b	18938	chr19:6975047-6977324	0.00562554	1.60894	NM_001368422	NM_001368422	Col14a1	12818	chr15:55307750-55520803	0.00900035	0.318402
NM_178141	NM_178141	3830406C13Rik	218734	chr14:12284202-12303231	0.00397225	1.60344	NM_027174	NM_027174	Col22a1	69700	chr15:71798475-72034227	0.000441825	0.317058
NM_027207	NM_027207	1600002K03Rik	69770	chr10:80172943-80175119	0.0029331	1.60164	NM_010255	NM_010255	Gamt	14431	chr10:80258150-80261012	0.00390546	0.315568
NR_027059	NR_027059	Snhg20	#N/A	chr11:117076782-117078955	0.00171613	1.59774	NM_019563	NM_019563	Cited4	56222	chr4:120666562-120667820	0.0063474	0.3143
NM_183165	NM_183165	Pyroxd1	232491	chr6:142345696-142362624	0.00116578	1.59676	NM_009747	NM_009747	Bdkrb2	12062	chr12:105563171-105593071	0.00184856	0.305282
NM_001289514	NM_001289514	Tbc1d1	57915	chr5:64230356-64351486	0.00927811	1.59611	NM_001033217	NM_001033217	Prickle1	106042	chr15:93499110-93595902	0.00468606	0.303983
NM_013497	NM_013497	Creb3	12913	chr4:43562657-43567061	3.27908e-06	1.59592	NM_019697	NM_019697	Kcnd2	16508	chr6:21215345-21729805	0.000427373	0.303807
NM_030248	NM_030248	Cdk5rap3	80280	chr11:96907424-96916514	0.00201032	1.59585	NM_007696	NM_007696	Ovgp1	12659	chr3:105973801-105987423	0.00312424	0.301695
NM_013543	NM_013543	H2-Ke6	14979	chr17:34026032-34028055	0.00423464	1.59576	NM_019911	NM_019911	Tdo2	56720	chr3:81958413-81975728	0.00526865	0.300423
NM_025417	NM_025417	Commd4	66199	chr9:57155040-57158299	0.00183226	1.59255	NM_172961	NM_172961	Abat	268860	chr16:8513428-8621567	0.00931461	0.299756
NM_001109993	NM_001109993	Tmem141	51875	chr2:25620065-25622005	0.00371762	1.59064	NM_053185	NM_053185	Col4a6	94216	chrX:141165402-141474076	0.000875517	0.299189
NM_026776	NM_026776	Vps25	28084	chr11:101253706-101259551	0.000717826	1.58942	NM_133836	NM_133836	Il15ra	16169	chr2:11705292-11733985	0.00549219	0.298705
NM_172656	NM_172656	Stradb	227154	chr1:58973521-58995121	0.00519346	1.58933	NM_031402	NM_031402	Crispld1	83691	chr1:17727416-17766207	0.000317415	0.297858
NM_007747	NM_007747	Cox5a	12858	chr9:57521231-57532426	0.00304699	1.58772	NM_017373	NM_017373	Nfil3	18030	chr13:52967208-52981039	0.000906809	0.292668
NM_007382	NM_007382	Acadm	11364	chr3:153922352-153944643	0.00788223	1.5875	NM_019389	NM_019389	Vcan	13003	chr13:89655309-89742512	0.00232826	0.289788
NM_027181	NM_027181	Pin4	69713	chrX:102119468-102127673	0.0021268	1.58409	NR_045154	NR_045154	E130008D07Rik	#N/A	chr17:43149356-43158291	0.00824985	0.284777
NM_144552	NM_144552	Stxbp6	217517	chr12:44852485-45074483	0.00823666	1.58366	NM_010220	NM_010220	Fkbp5	14229	chr17:28398752-28486149	0.000324692	0.282238
NM_026914	NM_026914	Smdt1	69029	chr15:82346045-82349062	0.000898577	1.58089	NM_001359745	NM_001359745	Ptger3	19218	chr3:157566875-157644754	0.00494095	0.281705
NM_175311	NM_175311	Zfp513	101023	chr5:31198980-31202303	0.000448861	1.57951	NR_040344	NR_040344	1810019D21Rik	69771	chr8:106135399-106138722	4.73518e-05	0.279425
NM_134020	NM_134020	Tmed4	103694	chr11:6270713-6274837	0.000641788	1.57746	NM_145519	NM_145519	Farp2	227377	chr1:93512103-93621976	1.21185e-06	0.278429
NM_133345	NM_133345	Ing4	28019	chr6:125039847-125049264	0.00474633	1.57631	NM_007904	NM_007904	Ednrb	13618	chr14:103814614-103843701	0.00208254	0.277856
NM_178214	NM_178214	Hist2h2be	319190	chr3:96221071-96223738	0.00458431	1.57597	NM_001369218	NM_001369218	Smim41	#N/A	chr15:101293224-101297426	0.00438438	0.277418
NM_026680	NM_026680	Golt1a	68338	chr1:133309822-133323026	0.00865128	1.57566	NM_001033242	NM_001033242	Cln5	211286	chr14:103070215-103077630	0.00945715	0.276894
NM_007457	NM_007457	Ap1s1	11769	chr5:137034997-137046108	0.00361765	1.57514	NM_133768	NM_133768	Asl	109900	chr5:130011257-130024381	0.000893288	0.27531
NM_025523	NM_025523	Ndufc1	66377	chr3:51405478-51408955	0.00196763	1.57348	NM_008973	NM_008973	Ptn	19242	chr6:36714928-36810179	0.00105278	0.27515
NR_027953	NR_027953	Trmt61b	68789	chr17:71588514-71598281	0.00365829	1.57342	NM_197985	NM_197985	Adipor2	68465	chr6:119353149-119417528	0.00822913	0.270572
NM_145928	NM_145928	Tspan14	52588	chr14:40906426-40966896	0.00345773	1.56983	NM_019431	NM_019431	Cacng4	54377	chr11:107732356-107794706	8.83529e-07	0.268576
NM_178795	NM_178795	Ppip5k1	327655	chr2:121310560-121351013	0.00576522	1.56405	NM_026993	NM_026993	Ddah1	69219	chr3:145758691-145894277	2.32311e-05	0.266928
NM_009273	NM_009273	Srp14	20813	chr2:118475842-118479696	0.00498385	1.56226	NM_001368761	NM_001368761	Vgll3	73569	chr16:65815188-65866368	0.00188675	0.265026
NM_026307	NM_026307	Cuta	67675	chr17:26937971-26939538	0.00426137	1.56196	NM_019410	NM_019410	Pfn2	18645	chr3:57841894-57847757	0.00108351	0.263524
NM_001357365	NM_001357365	Pak1	18479	chr7:97788540-97912381	0.00136262	1.56185	NR_015348	NR_015348	Hoxa11os	#N/A	chr6:52245242-52249769	0.00987897	0.260769
NM_025628	NM_025628	Cox6b1	110323	chr7:30616970-30626114	0.00404049	1.56155	NM_022316	NM_022316	Smoc1	64075	chr12:81026807-81186414	0.000572612	0.258337
NM_018773	NM_018773	Skap2	54353	chr6:51859164-52012549	0.0100367	1.56113	NM_008216	NM_008216	Has2	15117	chr15:56665626-56694546	0.000437144	0.255047
NM_008927	NM_008927	Map2k1	26395	chr9:64185768-64253605	0.00220717	1.56048	NM_001105160	NM_001105160	Cyp3a59	100041449	chr5:146079257-146113283	3.40314e-05	0.254728
NM_026686	NM_026686	0610011F06Rik	68347	chr17:25875499-25877163	0.00331304	1.55897	NM_178934	NM_178934	Slc2a12	353169	chr10:22645010-22703880	0.00560576	0.253722
NM_018810	NM_018810	Mkrn1	54484	chr6:39397820-39420369	0.00528026	1.5581	NM_173406	NM_173406	Jazf1	231986	chr6:52768067-53068624	0.00292638	0.252615
NM_010122	NM_010122	Eif2b4	13667	chr5:31187557-31193139	0.00889926	1.55793	NM_031374	NM_031374	Tex15	104271	chr8:33570543-33585585	0.00418922	0.249788
NR_040429	NR_040429	Gm15408	#N/A	chr5:149006961-149012776	0.000492133	1.55691	NM_001008785	NM_001008785	Kbtbd8	243574	chr6:95117879-95129793	0.00169706	0.249726
NM_133850	NM_133850	Commd7	99311	chr2:153616929-153632781	0.00115004	1.55371	NM_001033324	NM_001033324	Zbtb16	235320	chr9:48651796-48835941	0.00348046	0.245703
NM_001093749	NM_001093749	Mpzl3	319742	chr9:45055180-45077437	0.00154325	1.55319	NM_023479	NM_023479	Elac2	68626	chr11:64979034-65002074	1.77552e-05	0.244767
NM_007509	NM_007509	Atp6v1b2	11966	chr8:69088735-69113717	0.00198329	1.55242	NM_153457	NM_153457	Rtn1	104001	chr12:72211748-72409054	0.000263892	0.244405
NM_001081108	NM_001081108	Lamtor4	66096	chr5:138255481-138259395	0.00399638	1.55236	NM_178658	NM_178658	Fam65b	193385	chr13:24614605-24706001	0.00051773	0.242524
NM_007978	NM_007978	F8a	14070	chrX:73228305-73230795	0.00344113	1.55165	NM_033080	NM_033080	Nudt19	110959	chr7:35547184-35555928	0.00987533	0.242447
NM_001081274	NM_001081274	Pgd	110208	chr4:149149990-149166705	0.00217508	1.55003	NM_194061	NM_194061	D630045J12Rik	330286	chr6:38123173-38254139	0.000633772	0.240625
NM_001166480	NM_001166480	Ssr4	20832	chrX:73787022-73790828	0.00205338	1.54899	NM_173419	NM_173419	Dleu7	239133	chr14:62276228-62292979	0.00636482	0.238846
NM_175279	NM_175279	Rassf10	78748	chr7:112953961-112957458	0.00521247	1.54573	NM_013681	NM_013681	Syn2	20965	chr6:115134901-115276563	0.000937662	0.236685
NM_028333	NM_028333	Angptl1	72713	chr1:156839022-156861079	0.000842599	1.54498	NM_001359960	NM_001359960	Zbtb38	245007	chr9:96685422-96719445	0.00202111	0.234969
NM_010492	NM_010492	Ica1	15893	chr6:8630526-8778484	0.00595963	1.5436	NM_001111015	NM_001111015	Syn2	20965	chr6:115134901-115282626	0.00141039	0.220377
NM_001113248	NM_001113248	Sin3b	20467	chr8:72723269-72739914	0.00765316	1.54145	NM_027519	NM_027519	Medag	#N/A	chr5:149411748-149431723	0.00279489	0.219876
NM_024434	NM_024434	Lap3	66988	chr5:45493373-45512691	4.72036e-05	1.54065	NM_001161747	NM_001161747	Palm	18483	chr10:79793571-79820896	9.47187e-05	0.215041
NM_001083937	NM_001083937	Slc35a2	22232	chrX:7884243-7894027	0.000164111	1.54009	NM_007587	NM_007587	Calca	12310	chr7:114633290-114636357	0.0041493	0.210321
NM_016898	NM_016898	Cd164	53599	chr10:41519499-41531042	0.00393983	1.53945	NM_022020	NM_022020	Rbp7	63954	chr4:149449701-149454968	0.0032357	0.208088
NM_026353	NM_026353	Slc48a1	67739	chr15:97784364-97792692	0.00425752	1.53898	NM_008046	NM_008046	Fst	14313	chr13:114452261-114458951	0.000392744	0.203586
NM_026885	NM_026885	Chmp2a	68953	chr7:13032005-13034777	0.00869382	1.53823	NM_020011	NM_020011	Sphk2	56632	chr7:45709462-45715207	4.24799e-08	0.202582
NM_001033161	NM_001033161	Tradd	71609	chr8:105258574-105264594	0.00431487	1.53631	NM_001002267	NM_001002267	Tmem158	72309	chr9:123259056-123260789	0.00335948	0.19746
NM_025607	NM_025607	Rnf181	66510	chr6:72359711-72362432	0.000649849	1.53313	NM_009252	NM_009252	Serpina3n	20716	chr12:104406707-104414329	0.00780329	0.189534
NM_001355738	NM_001355738	Nphp4	260305	chr4:152476705-152563184	0.00338977	1.5316	NM_053085	NM_053085	Tcf23	69852	chr5:30968676-30977018	3.76252e-05	0.186785
NM_177200	NM_177200	Svopl	320590	chr6:37983738-38046996	0.00571965	1.53116	NM_133670	NM_133670	Sult1a1	20887	chr7:126672864-126676418	0.00339658	0.18392
NM_001114328	NM_001114328	Ccpg1	72278	chr9:72985503-73013938	0.00365336	1.53106	NM_008356	NM_008356	Il13ra2	16165	chrX:147383477-147429192	0.000170252	0.18173
NM_026272	NM_026272	Narf	67608	chr11:121237235-121255856	0.00104357	1.53029	NM_177546	NM_177546	Pcyt1b	236899	chrX:93654862-93749948	0.00140338	0.17435
NM_024256	NM_024256	B3gat3	72727	chr19:8920392-8927236	0.00904756	1.52993	NM_023844	NM_023844	Jam2	67374	chr16:84774122-84826375	0.00838722	0.163235
NM_019424	NM_019424	Hps1	192236	chr19:42755189-42779978	0.0081233	1.5287	NM_009209	NM_009209	Slc6a2	20538	chr8:92961046-93001667	0.000865354	0.158508
NM_021519	NM_021519	Edf1	59022	chr2:25557846-25562084	0.00698555	1.52862	NM_009994	NM_009994	Cyp1b1	13078	chr17:79706940-79715061	0.000647543	0.15813
NM_177603	NM_177603	Frat2	212398	chr19:41845975-41848132	0.00381621	1.52843	NM_175606	NM_175606	Hopx	74318	chr5:77086985-77115123	0.00824986	0.155893
NM_134060	NM_134060	Slc35b3	108652	chr13:38932139-38960537	0.00911047	1.52423	NM_001033288	NM_001033288	Sbspon	226866	chr1:15853861-15892722	0.000275861	0.150522
NM_023247	NM_023247	Ndufaf3	66706	chr9:108565587-108567436	0.00220149	1.52321	NM_001163144	NM_001163144	Pcsk5	18552	chr19:17558158-17837632	3.35811e-05	0.148133
NM_177464	NM_177464	R3hcc1l	52013	chr19:42518804-42592256	0.00662172	1.52299	NM_001110827	NM_001110827	Rbfox2	93686	chr15:77078989-77307053	0.0041338	0.144924
NM_026369	NM_026369	Arpc5	67771	chr1:152766541-152775580	0.00598071	1.5207	NM_001364543	NM_001364543	Zbtb16	235320	chr9:48651796-48836225	0.000414047	0.142853
NM_009439	NM_009439	Psmd3	22123	chr11:98682553-98695978	0.000730635	1.51989	NM_001301375	NM_001301375	Fst	14313	chr13:114452261-114458951	0.00128066	0.141766
NM_022417	NM_022417	Itm2c	64294	chr1:85894509-85908698	0.00620817	1.51945	NM_001361609	NM_001361609	Klc1	16593	chr12:111758848-111806775	5.60847e-05	0.141268
NM_001286809	NM_001286809	Camk2a	12322	chr18:60963553-60988152	0.00948488	1.51566	NM_023395	NM_023395	Wfdc1	67866	chr8:119666364-119688020	0.00231613	0.139896
NM_007750	NM_007750	Cox8a	12868	chr19:7215157-7217616	0.00431317	1.51361	NM_134117	NM_134117	Pkdcc	106522	chr17:83215282-83225069	0.00239655	0.138403
NM_007793	NM_007793	Cstb	13014	chr10:78425669-78427622	0.000956233	1.51309	NM_054098	NM_054098	Steap4	117167	chr5:7960471-7982213	0.00126869	0.138101
NM_026580	NM_026580	Otub2	68149	chr12:103388680-103406350	8.13612e-06	1.51303	NM_028813	NM_028813	Vit	74199	chr17:78508062-78627409	0.00647129	0.135935
NM_013522	NM_013522	Frg1	14300	chr8:41397453-41417118	0.00414622	1.51199	NM_001127233	NM_001127233	Trp53	22059	chr11:69580358-69591873	1.46931e-09	0.11274
NM_001159549	NM_001159549	Nr6a1	14536	chr2:38723373-38784515	0.00830144	1.5119	NM_182929	NM_182929	Rims3	242662	chr4:120854798-120896575	0.00596975	0.101158
NM_028036	NM_028036	Tmco6	71983	chr18:36735069-36742391	0.00444252	1.51133	NM_025897	NM_025897	Rrp8	101867	chr7:105731729-105736584	4.81386e-09	0.0922939
NM_134114	NM_134114	Sft2d1	106489	chr17:8311102-8327442	0.000727616	1.51118	NM_001376989	NM_001376989	NA	#N/A	chr17:45585199-45595530	0.00518176	0.0911395
NM_001146309	NM_001146309	Dbnl	13169	chr11:5788482-5800980	0.00821455	1.50985	NM_028749	NM_028749	Npl	74091	chr1:153503015-153549714	0.00906595	0.0870479
NM_026015	NM_026015	Zmat5	67178	chr11:4704655-4737669	0.00431961	1.50865	NM_011401	NM_011401	Slc2a3	20527	chr6:122727808-122742745	0.000113138	0.0843994
NM_019674	NM_019674	Ppp4c	56420	chr7:126785865-126792547	0.0022302	1.50802	NM_027961	NM_027961	Wfdc3	71856	chr2:164731225-164743267	0.00014745	0.0825205
NM_026899	NM_026899	Ssu72	68991	chr4:155704814-155733873	0.00505481	1.50697	NM_008392	NM_008392	Irg1	16365	chr14:103047011-103056573	0.00267775	0.081372
NM_016845	NM_016845	Acrbp	54137	chr6:125049926-125063265	0.00533655	1.50261	NM_011987	NM_011987	Pla2g10	26565	chr16:13715056-13730484	0.00368456	0.0782289
NM_001146211	NM_001146211	Mrps10	64657	chr17:47368886-47378679	0.00607912	1.50227	NM_001289463	NM_001289463	Mme	17380	chr3:63296094-63383713	0.00590009	0.0723243
NM_183161	NM_183161	Slc17a9	228993	chr2:180725338-180742278	0.00713854	1.50074	NM_001301373	NM_001301373	Fst	14313	chr13:114452261-114458951	0.0010735	0.0655544
NM_206534	NM_206534	Churc1	211151	chr12:76765537-76783178	0.00693711	1.5003	NM_007796	NM_007796	Ctla2a	13024	chr13:60934154-60936625	0.00119263	0.057014
NM_145359	NM_145359	Ubald1	207740	chr16:4874778-4879851	0.00738341	1.49965	NM_172778	NM_172778	Maob	109731	chrX:16709280-16817366	0.000498143	0.0556999
NM_133943	NM_133943	Hsd3b7	101502	chr7:127800608-127803802	0.0100203	1.4982	NM_001039554	NM_001039554	Angptl7	654812	chr4:148495279-148500462	0.000261848	0.0387811
NM_177756	NM_177756	Colgalt2	269132	chr1:152399866-152510695	0.00400972	1.49642	NM_009258	NM_009258	Spink1	20730	chr18:43728068-43737237	0.00024755	0.0142011
NM_025623	NM_025623	Nipsnap3b	66536	chr4:53011879-53022060	0.00600712	1.49622	NM_001146058	NM_001146058	Acot7	70025	chr4:152199843-152271855	0.00180807	0.0126897
NM_198013	NM_198013	Cuedc1	103841	chr11:88099145-88194140	0.00012439	1.49524
NM_010579	NM_010579	Eif6	16418	chr2:155819836-155826925	0.00387107	1.49349
NM_007798	NM_007798	Ctsb	13030	chr14:63122461-63145923	0.00688351	1.49324
NM_021287	NM_021287	Sptbn2	20743	chr19:4711207-4753978	0.00623905	1.493
NM_025526	NM_025526	Iscu	66383	chr5:113772800-113778288	0.00206409	1.49243
NM_008058	NM_008058	Fzd8	14370	chr18:9212855-9216201	0.00223946	1.48883
NM_021538	NM_021538	Cope	59042	chr8:70302766-70313002	0.00561609	1.48799
NM_025440	NM_025440	Mrps16	66242	chr14:20391221-20393634	0.000954248	1.48733
NM_001282017	NM_001282017	Psmd4	19185	chr3:95032690-95042614	0.00520789	1.48733
NM_011695	NM_011695	Vdac2	22334	chr14:21831560-21845879	0.00204565	1.48677
NM_026958	NM_026958	Slirp	380773	chr12:87443895-87449924	0.00458487	1.48337
NM_011293	NM_011293	Polr2j	20022	chr5:136116690-136122947	0.00591276	1.48217
NM_176902	NM_176902	Ubald2	319370	chr11:116434093-116439077	0.00547774	1.48197
NM_007420	NM_007420	Adrb2	11555	chr18:62177712-62179981	0.00233694	1.48155
NM_018887	NM_018887	Cyp39a1	56050	chr17:43667371-43751431	0.00725041	1.48083
NM_010111	NM_010111	Efnb2	13642	chr8:8617435-8661242	0.00647562	1.48007
NM_145538	NM_145538	Tmem189	407243	chr2:167643224-167661544	0.00357014	1.47807
NM_001361025	NM_001361025	Ubl5	66177	chr9:20642716-20646792	0.000135841	1.47672
NM_001113358	NM_001113358	Dad1	13135	chr14:54235484-54253929	0.00428799	1.47668
NM_026675	NM_026675	Nudt22	68323	chr19:6993018-6996037	0.000122667	1.47503
NM_009296	NM_009296	Supt4a	20922	chr11:87737550-87743622	0.00486012	1.4746
NM_015775	NM_015775	Tmprss2	50528	chr16:97564681-97611195	0.000409718	1.47417
NM_023211	NM_023211	Usmg5	66477	chr19:47083470-47090647	0.00268887	1.47376
NM_025519	NM_025519	Chmp4c	66371	chr3:10366972-10391005	0.00833487	1.47368
NM_080289	NM_080289	Grhpr	76238	chr4:44981393-44990734	0.00485324	1.47327
NM_007589	NM_007589	Calm2	12314	chr17:87433400-87446935	0.00857294	1.47188
NM_009908	NM_009908	Cmas	12764	chr6:142756685-142775714	0.0022859	1.4698
NM_001357387	NM_001357387	Arpc2	76709	chr1:74236516-74268209	0.000476535	1.46807
NM_011715	NM_011715	Wdr1	22388	chr5:38526805-38561699	0.00155906	1.46599
NM_012060	NM_012060	Bcap31	27061	chrX:73686177-73716204	0.00132648	1.4655
NM_009279	NM_009279	Ssr4	20832	chrX:73787022-73790828	0.000687705	1.4636
NM_025650	NM_025650	Uqcr11	66594	chr10:80402996-80406821	0.00635391	1.46296
NM_026888	NM_026888	Phkg2	68961	chr7:127573347-127583307	0.00669542	1.46206
NM_133976	NM_133976	Imp3	102462	chr9:56937499-56938398	0.00378283	1.4608
NM_145836	NM_145836	Irf2bpl	238330	chr12:86880702-86884814	0.00545431	1.4607
NM_025538	NM_025538	Alkbh7	66400	chr17:56997338-56999336	0.00675184	1.46042
NR_131983	NR_131983	Magef1	76222	chr16:21331899-21333356	0.0068189	1.46017
NM_138590	NM_138590	Zcchc7	319885	chr4:44756558-44932214	0.00974256	1.45925
NM_198627	NM_198627	Vstm2l	277432	chr2:157914652-157944719	0.00367505	1.4589
NM_031248	NM_031248	Lamtor2	#N/A	chr3:88549818-88552951	0.00940584	1.45603
NR_015476	NR_015476	Mtln	#N/A	chr2:127791376-127792488	0.00653263	1.45263
NM_011207	NM_011207	Ptpn3	545622	chr4:57190840-57301837	0.00212906	1.44909
NM_001164216	NM_001164216	Romo1	67067	chr2:156144152-156145794	0.00255109	1.44839
NM_133794	NM_133794	Qars	97541	chr9:108508004-108515941	0.00574636	1.44805
NM_001146012	NM_001146012	R3hcc1	71843	chr14:69697303-69707584	0.0086604	1.44631
NM_027773	NM_027773	Fam57a	116972	chr11:76202091-76209417	0.00226643	1.44442
NM_007748	NM_007748	Cox6a1	12861	chr5:115345651-115348958	0.00781251	1.44209
NM_021428	NM_021428	Dexi	58239	chr16:10530206-10543054	0.00829555	1.43979
NM_017375	NM_017375	Ostf1	20409	chr19:18580363-18631813	0.00419342	1.43549
NM_198664	NM_198664	Tbc1d2	381605	chr4:46604389-46650199	0.00473935	1.43537
NM_001364421	NM_001364421	Nrg1	211323	chr8:31814550-32009504	0.00764371	1.43444
NM_008683	NM_008683	Nedd8	18002	chr14:55662262-55671880	0.00845837	1.43238
NM_025966	NM_025966	2310039H08Rik	67101	chr17:46772634-46773407	0.000713862	1.43177
NM_001347167	NM_001347167	Rarres2	71660	chr6:48569695-48572802	0.00838118	1.42957
NM_001363368	NM_001363368	Ccdc88a	108686	chr11:29373657-29506134	0.00675503	0.598409
NM_027760	NM_027760	Rassf8	71323	chr6:145746786-145821079	0.0100174	0.59661
NM_001362834	NM_001362834	Zkscan6	52712	chr11:65807964-65829239	7.85491e-05	0.595845
NM_175035	NM_175035	Gimap5	317757	chr6:48746196-48754200	0.00624514	0.595639
NM_001301863	NM_001301863	Ikzf1	22778	chr11:11690176-11772926	0.00308967	0.594246
NM_009808	NM_009808	Casp12	12364	chr9:5345475-5373034	0.00987399	0.593782
NR_003368	NR_003368	Pvt1	#N/A	chr15:62037985-62250976	0.00825571	0.593122
NM_146090	NM_146090	Zadh2	225791	chr18:84088157-84097514	0.00262099	0.593104
NM_027968	NM_027968	Fbxo30	71865	chr10:11281329-11297969	0.0068628	0.593039
NM_001271963	NM_001271963	Eya2	14049	chr2:165595027-165771727	0.00330838	0.591447
NM_013489	NM_013489	Cd84	12523	chr1:171839696-171890718	0.00877242	0.591107
NR_027980	NR_027980	1700001L05Rik	69291	chr15:83353846-83367297	0.00183979	0.590523
NM_198037	NM_198037	Cachd1	320508	chr4:100776678-101003748	0.00514188	0.589987
NM_177625	NM_177625	Ttc5	219022	chr14:50775449-50785520	0.00943137	0.589874
NM_011311	NM_011311	S100a4	20198	chr3:90603769-90606045	0.00381522	0.588988
NM_144881	NM_144881	Hhat	226861	chr1:192512827-192771219	0.000561583	0.586566
NM_177644	NM_177644	Rasal2	226525	chr1:157135182-157412595	0.00839002	0.585625
NM_001145950	NM_001145950	5730409E04Rik	230757	chr4:126609853-126614371	0.00714219	0.584941
NM_009250	NM_009250	Serpini1	20713	chr3:75557492-75642523	0.00930172	0.584807
NM_011986	NM_011986	Ncdn	26562	chr4:126743749-126753429	0.0093402	0.584099
NM_172727	NM_172727	Fam221a	231946	chr6:49367738-49389904	0.0059781	0.583329
NM_173402	NM_173402	Rgs12	71729	chr5:34949447-35033593	0.00415671	0.583328
NM_175310	NM_175310	Pds5b	100710	chr5:150673826-150810669	0.00394019	0.582784
NM_010881	NM_010881	Ncoa1	17977	chr12:4247361-4477182	0.00498612	0.582365
NM_001170643	NM_001170643	Rnf144b	218215	chr13:47194002-47247991	0.00678261	0.582264
NM_011527	NM_011527	Tal1	21349	chr4:115056425-115071755	0.00986977	0.582158
NR_027893	NR_027893	BB123696	#N/A	chr13:52729369-52757205	0.00766561	0.58117
NM_001080931	NM_001080931	Med13	327987	chr11:86267032-86357596	0.00817587	0.580885
NM_030180	NM_030180	Usp54	78787	chr14:20548911-20618354	0.00603303	0.580209
NM_172688	NM_172688	Map3k7	26409	chr4:31964106-32023466	0.000559537	0.579884
NM_001163256	NM_001163256	Fblim1	74202	chr4:141576061-141599924	0.00635323	0.57963
NM_007943	NM_007943	Eps15	13858	chr4:109280274-109387816	0.00763144	0.578907
NM_008621	NM_008621	Mpp1	17524	chrX:75109732-75131016	0.00560324	0.57832
NM_172488	NM_172488	Lacc1	210808	chr14:77024200-77036617	0.00224376	0.575835
NM_010456	NM_010456	Hoxa9	15405	chr6:52223096-52227370	0.00283317	0.575633
NM_007545	NM_007545	Hrk	12123	chr5:118169763-118189478	0.00412563	0.575569
NM_019571	NM_019571	Tspan5	56224	chr3:138742207-138904433	0.00618241	0.575385
NM_001199685	NM_001199685	Taok3	330177	chr5:117120128-117275098	0.00658345	0.575221
NM_011308	NM_011308	Ncor1	20185	chr11:62316425-62438515	0.00751058	0.575173
NM_144920	NM_144920	Plekha5	109135	chr6:140424098-140594906	4.5264e-05	0.573975
NM_001310067	NM_001310067	Atf7	223922	chr15:102528635-102625464	0.00782867	0.573851
NR_015473	NR_015473	Oip5os1	#N/A	chr2:119594295-119600744	0.00986824	0.572831
NM_026038	NM_026038	L3hypdh	67217	chr12:72073427-72085313	0.00176253	0.572601
NM_018769	NM_018769	Dfna5	54722	chr6:50207400-50261769	0.00619935	0.571927
NM_001289559	NM_001289559	Pomgnt2	215494	chr9:121981605-121996026	0.00919562	0.571516
NM_010656	NM_010656	Sspn	16651	chr6:145934121-145965225	0.00171255	0.57071
NM_001362210	NM_001362210	Kbtbd2	210973	chr6:56777524-56797813	0.00947468	0.570425
NM_177672	NM_177672	Tmem201	230917	chr4:149724862-149738068	0.00727439	0.570214
NM_010469	NM_010469	Hoxd4	15436	chr2:74721977-74729159	0.000867288	0.568054
NM_007864	NM_007864	Dlg4	13385	chr11:70018604-70045531	0.00748966	0.56801
NM_001163590	NM_001163590	Stx11	74732	chr10:12939982-12964259	0.00762585	0.567721
NR_015486	NR_015486	D130017N08Rik	320064	chr5:143758353-143764942	0.0067594	0.566945
NM_001290651	NM_001290651	Scml2	107815	chrX:161162749-161258213	6.67278e-05	0.56654
NM_010287	NM_010287	Gpr83	14608	chr9:14860209-14870789	0.00725737	0.566521
NM_020009	NM_020009	Mtor	56717	chr4:148448581-148557685	0.00150989	0.566378
NM_009181	NM_009181	St8sia2	20450	chr7:73939119-74013682	0.00436777	0.565998
NM_133853	NM_133853	Magi3	99470	chr3:104013264-104220406	0.00376191	0.565961
NM_010638	NM_010638	Klf9	16601	chr19:23141225-23168128	0.00153174	0.565862
NM_010136	NM_010136	Eomes	13813	chr9:118478188-118486132	0.00516832	0.565792
NM_001081050	NM_001081050	Pard3b	72823	chr1:61638823-62642284	0.00881172	0.565497
NM_018825	NM_018825	Sh2b2	23921	chr5:136218148-136244940	0.0001492	0.5646
NM_173413	NM_173413	Rab8b	235442	chr9:66843663-66919705	0.000491705	0.564593
NM_021334	NM_021334	Itgax	16411	chr7:128129549-128150657	0.00279453	0.564141
NM_011754	NM_011754	Zfp27	22689	chr7:29893336-29906104	0.00441742	0.56368
NM_134188	NM_134188	Acot2	171210	chr12:83987860-83993875	0.00132488	0.563631
NM_008624	NM_008624	Mras	17532	chr9:99385419-99436712	0.00560056	0.563452
NM_009185	NM_009185	Stil	20460	chr4:115000117-115043198	0.0060718	0.562689
NM_010636	NM_010636	Klf12	16597	chr14:99870639-100149796	0.000761596	0.562456
NM_001358494	NM_001358494	Robo2	268902	chr16:73892305-74411825	0.0057533	0.561913
NM_029466	NM_029466	Arl5b	75869	chr2:15055319-15082456	0.00784231	0.560204
NM_001114663	NM_001114663	Plcl1	227120	chr1:55405945-55754285	0.000735045	0.559958
NM_021885	NM_021885	Tub	22141	chr7:109010879-109034459	0.00233809	0.559723
NM_001356320	NM_001356320	Ubn1	170644	chr16:5050056-5086289	0.00479201	0.558946
NM_010864	NM_010864	Myo5a	17918	chr9:75071205-75223687	0.00877038	0.558914
NM_001162917	NM_001162917	Dennd4a	102442	chr9:64811010-64919667	0.00873767	0.558619
NM_001033321	NM_001033321	Tmem231	234740	chr8:111912006-111933813	0.00816899	0.558557
NM_009572	NM_009572	Zhx1	22770	chr15:58047002-58076508	0.00165282	0.557094
NM_172865	NM_172865	Manea	242362	chr4:26324505-26346652	0.00129533	0.556992
NM_001001309	NM_001001309	Itga8	241226	chr2:12106633-12301944	0.00491682	0.55677
NM_007909	NM_007909	Efna2	13637	chr10:80179481-80190010	0.00455254	0.55633
NM_001290385	NM_001290385	Arhgef9	236915	chrX:95048934-95166539	0.000376195	0.556302
NR_037693	NR_037693	2700046A07Rik	78449	chr18:62751673-62756347	0.00271614	0.555137
NM_176841	NM_176841	Ccdc88a	108686	chr11:29373657-29510808	0.00754063	0.554648
NM_001081243	NM_001081243	Filip1	70598	chr9:79815050-79977882	0.00995348	0.554439
NM_177190	NM_177190	Tcp11l1	320554	chr2:104679979-104712162	0.00433268	0.553817
NM_198429	NM_198429	Nfatc1	18018	chr18:80606204-80713071	0.00390331	0.553724
NM_153561	NM_153561	Nudt6	229228	chr3:37404981-37419596	0.0003614	0.552332
NM_175501	NM_175501	Adamts12	239337	chr15:11064772-11349232	0.00214645	0.552235
NM_177586	NM_177586	Eif5a2	208691	chr3:28781276-28798846	0.00337311	0.551184
NM_145617	NM_145617	Herc1	235439	chr9:66350449-66508775	0.00463687	0.550557
NR_024599	NR_024599	Gm11346	76024	chr13:24598124-24604767	0.00148445	0.549672
NM_031178	NM_031178	Tlr9	81897	chr9:106222597-106226876	0.00416887	0.549106
NM_178679	NM_178679	Zfp365	216049	chr10:67886104-67912662	0.00535821	0.54892
NM_028982	NM_028982	8430419L09Rik	74525	chr6:135197986-135236240	0.00597877	0.546647
NM_139140	NM_139140	Spats2	72572	chr15:99126844-99212466	0.00132279	0.546436
NM_022563	NM_022563	Ddr2	18214	chr1:169972306-170088944	0.00995376	0.546379
NM_175179	NM_175179	Amer1	72345	chrX:95420313-95444840	0.00177387	0.545539
NM_178411	NM_178411	Zfp334	228876	chr2:165377435-165388259	0.00565954	0.544748
NM_001081173	NM_001081173	Lrch2	210297	chrX:147470377-147554081	0.00703158	0.544633
NM_011438	NM_011438	Sox12	20667	chr2:152393611-152398046	0.0067172	0.544548
NM_011599	NM_011599	Tle1	21885	chr4:72109944-72200893	0.00418308	0.543358
NM_001356328	NM_001356328	Qtrt2	#N/A	chr16:43861412-43889676	0.002625	0.5427
NM_175234	NM_175234	Faxc	76132	chr4:21931325-22001461	0.00339586	0.542278
NM_028428	NM_028428	Fut11	73068	chr14:20694967-20700197	0.00778057	0.541612
NM_001177843	NM_001177843	Frmd4a	209630	chr2:4400975-4614043	4.9979e-07	0.541357
NM_198193	NM_198193	Raet1e	379043	chr10:22173496-22183914	0.000714885	0.54122
NM_001311790	NM_001311790	Ctsc	13032	chr7:88278084-88292159	0.00585122	0.541103
NR_045170	NR_045170	Gm10336	#N/A	chr13:12182716-12186488	0.00552722	0.54024
NM_177151	NM_177151	Vps13b	666173	chr15:35371117-35931229	0.00280434	0.540148
NM_001302649	NM_001302649	Ifi203	15950	chr1:173920400-173942492	0.00827692	0.539923
NM_001164051	NM_001164051	Pik3cd	18707	chr4:149649167-149676089	0.00034144	0.539775
NM_007483	NM_007483	Rhob	11852	chr12:8497660-8500009	0.0036304	0.539329
NM_183254	NM_183254	Fam229b	#N/A	chr10:39118803-39133906	0.00514036	0.539138
NM_019833	NM_019833	Fam69b	56279	chr2:26628456-26636497	0.00897237	0.537866
NM_001134384	NM_001134384	Iqsec1	232227	chr6:90659597-90810123	0.00546568	0.537297
NM_001008231	NM_001008231	Daam2	76441	chr17:49456021-49564337	0.00751684	0.536454
NM_153119	NM_153119	Plekho2	102595	chr9:65552576-65580087	0.00849882	0.536374
NM_015788	NM_015788	Sacs	50720	chr14:61138456-61215499	0.00154348	0.535495
NM_172854	NM_172854	Olfml2a	241327	chr2:38931979-38960585	0.00597767	0.53464
NM_009285	NM_009285	Stc1	20855	chr14:69029288-69041401	0.00652486	0.534245
NM_029839	NM_029839	Trub1	72133	chr19:57452905-57488908	0.00148319	0.532709
NM_001004149	NM_001004149	Zfp366	238803	chr13:99184822-99247032	0.00305031	0.531758
NM_010319	NM_010319	Gng7	14708	chr10:80948623-81014925	0.00120442	0.531675
NM_011792	NM_011792	Bace1	23821	chr9:45838544-45862484	0.00764145	0.531553
NM_001310687	NM_001310687	Fbxo17	50760	chr7:28716781-28738140	0.00381058	0.53114
NM_001038637	NM_001038637	Gng2	14702	chr14:19872558-19977249	0.000948092	0.529811
NM_019549	NM_019549	Plek	56193	chr11:16971205-17008718	0.00128026	0.529718
NM_001042752	NM_001042752	Neo1	18007	chr9:58874679-59036441	0.00210347	0.52905
NM_178753	NM_178753	Spin4	270624	chrX:95022506-95026682	0.00422135	0.528944
NM_172867	NM_172867	Zfp462	242466	chr4:54947944-55083563	0.00302747	0.528345
NM_001358618	NM_001358618	Smarca1	93761	chrX:47809369-47892613	0.00189142	0.526855
NM_001291190	NM_001291190	Ssh2	237860	chr11:77348279-77460219	0.00644758	0.526709
NM_001109873	NM_001109873	Cbfa2t3	12398	chr8:122625135-122678175	0.00484064	0.525019
NR_028300	NR_028300	Dubr	#N/A	chr16:50726750-50732773	0.00723798	0.524659
NM_001164197	NM_001164197	Mmp19	58223	chr10:128790909-128800827	0.000749245	0.524134
NM_001347625	NM_001347625	Tbc1d16	207592	chr11:119143044-119228499	0.00926159	0.522753
NM_029036	NM_029036	S100pbp	74648	chr4:129148001-129189542	0.00784669	0.522731
NM_001164805	NM_001164805	Thsd7a	330267	chr6:12311607-12749253	0.000191533	0.522278
NM_001081131	NM_001081131	Dhtkd1	209692	chr2:5898059-5942792	0.00140135	0.522108
NM_010500	NM_010500	Ier5	15939	chr1:155096366-155099636	0.00308511	0.521489
NM_198617	NM_198617	Tspyl3	241732	chr2:153222369-153225441	0.00214151	0.520196
NM_172260	NM_172260	Cep68	216543	chr11:20227036-20249424	0.000944645	0.519891
NM_172800	NM_172800	Sdk2	237979	chr11:113780171-114067029	2.90437e-05	0.519518
NR_015519	NR_015519	AI662270	100043636	chr11:83223575-83226584	0.00559907	0.51896
NM_198247	NM_198247	Sertad4	214791	chr1:192844487-192855752	0.00206662	0.518661
NM_144879	NM_144879	Vash2	226841	chr1:190947645-190978998	0.00769888	0.518488
NM_001290730	NM_001290730	Hoxd8	15437	chr2:74705488-74707932	0.00505198	0.517117
NM_024414	NM_024414	Stx1b	56216	chr7:127806843-127824531	0.00245896	0.517063
NR_002853	NR_002853	Airn	104103	chr17:12741310-12815557	0.000730995	0.515843
NM_019681	NM_019681	Ncs1	14299	chr2:31245922-31295471	0.00490346	0.515841
NM_001359085	NM_001359085	Gramd1c	207798	chr16:43980349-44042008	4.84821e-05	0.515663
NM_026835	NM_026835	Ms4a6d	68774	chr19:11586605-11604804	0.00946139	0.514737
NM_001291195	NM_001291195	Mef2a	17258	chr7:67231162-67372858	0.00168136	0.513914
NM_001001881	NM_001001881	2510009E07Rik	72190	chr16:21649044-21694665	0.00396715	0.513762
NM_028188	NM_028188	Rusc1	72296	chr3:89083978-89093363	5.87828e-10	0.511958
NM_053082	NM_053082	Tspan4	64540	chr7:141475235-141493427	0.00886331	0.511712
NM_001033633	NM_001033633	Slc2a13	239606	chr15:91267690-91573261	0.00051267	0.511486
NM_028279	NM_028279	Naalad2	72560	chr9:18321950-18386036	0.00531074	0.510299
NM_001162868	NM_001162868	Rab11fip3	215445	chr17:25989035-26069518	2.42107e-05	0.51011
NM_001358361	NM_001358361	Gria3	53623	chrX:41400853-41678601	0.0055145	0.509623
NM_146043	NM_146043	Spin1	20729	chr13:51100879-51152562	0.00432923	0.507974
NM_001243163	NM_001243163	Sox5	20678	chr6:143828424-144209568	0.00343984	0.507579
NM_010272	NM_010272	Gdf11	14561	chr10:128880523-128891718	0.000315881	0.507123
NM_009021	NM_009021	Rai1	19377	chr11:60105012-60199195	0.00408718	0.506527
NM_001130450	NM_001130450	Nfe2l1	18023	chr11:96817413-96829502	0.000388701	0.506082
NM_172401	NM_172401	Ldah	#N/A	chr12:8208125-8285759	0.00353278	0.505236
NM_207221	NM_207221	Jmjd1c	108829	chr10:67127087-67256326	6.84133e-05	0.5047
NM_027903	NM_027903	Dhdh	71755	chr7:45473562-45488805	0.00729316	0.504291
NM_001310504	NM_001310504	Actr3b	242894	chr5:25759972-25850691	0.00333278	0.503697
NM_010468	NM_010468	Hoxd3	15434	chr2:74711992-74748271	0.00370909	0.502875
NM_021494	NM_021494	Dennd5a	19347	chr7:109893780-109960422	0.00892607	0.5014
NM_007651	NM_007651	Cd53	12508	chr3:106758860-106790149	0.00225106	0.501226
NM_001085355	NM_001085355	Arid1b	239985	chr17:4995073-5347656	0.0012552	0.500804
NM_021568	NM_021568	Pcbp3	59093	chr10:76761853-76961947	0.00733956	0.498898
NM_194355	NM_194355	Spire1	68166	chr18:67488208-67610906	0.000793591	0.498003
NM_175242	NM_175242	Ppp1r18	#N/A	chr17:35866614-35875596	0.00334888	0.497573
NM_001357637	NM_001357637	Satb1	20230	chr17:51736186-51812184	0.000816983	0.497462
NM_001243762	NM_001243762	Clcn5	12728	chrX:7158411-7319358	0.00387128	0.497211
NM_001359083	NM_001359083	Masp1	17174	chr16:23468360-23520815	0.00701728	0.495939
NM_001311145	NM_001311145	Tnfrsf22	79202	chr7:143634807-143649664	0.00088208	0.49586
NM_033327	NM_033327	Zfp423	94187	chr8:87661809-87959595	0.00340034	0.49574
NM_024474	NM_024474	Col26a1	#N/A	chr5:136741759-136883215	0.00337319	0.495601
NM_153509	NM_153509	AF529169	209743	chr9:89590034-89622986	0.00320053	0.494936
NM_172441	NM_172441	Shroom2	110380	chrX:152609508-152769486	0.00164044	0.494734
NM_001368642	NM_001368642	44077	24050	chr15:82275213-82294574	0.000206069	0.494428
NM_009367	NM_009367	Tgfb2	21808	chr1:186622791-186705989	0.00761874	0.494316
NM_001040072	NM_001040072	Nynrin	277154	chr14:55854114-55874736	0.0045402	0.493126
NM_001370940	NM_001370940	Stard9	668880	chr2:120629120-120715881	0.000864264	0.493104
NM_001014761	NM_001014761	Scn2b	72821	chr9:45117875-45130070	0.00799223	0.491848
NM_001359529	NM_001359529	Pbld1	68371	chr10:63060712-63077960	0.00745687	0.490964
NM_009320	NM_009320	Slc6a6	21366	chr6:91684066-91759063	0.000628275	0.490869
NM_173411	NM_173411	BC030500	234290	chr8:58911754-58914298	0.0016868	0.489762
NM_176833	NM_176833	Ppm1f	68606	chr16:16896468-16927375	0.00821928	0.489515
NM_172683	NM_172683	Pogz	229584	chr3:94837436-94883577	0.00911782	0.489285
NM_029525	NM_029525	Prex2	109294	chr1:10993464-11303682	0.000707578	0.488679
NM_001291508	NM_001291508	Pbx1	18514	chr1:168153526-168432169	0.00160642	0.488131
NM_178782	NM_178782	Bcorl1	320376	chrX:48341357-48406728	0.00943148	0.487744
NM_153807	NM_153807	Acsf2	264895	chr11:94557101-94601786	0.00903391	0.487548
NM_011415	NM_011415	Snai2	20583	chr16:14705851-14709395	0.00116407	0.486769
NM_001356382	NM_001356382	Ptpn7	320139	chr1:135133308-135145326	0.00400743	0.485811
NM_001111324	NM_001111324	Nedd9	18003	chr13:41309915-41487360	0.00220036	0.485195
NM_001167918	NM_001167918	D830031N03Rik	442834	chr4:123403600-123411911	0.00605626	0.484303
NM_001310429	NM_001310429	Gpr161	240888	chr1:165295765-165326745	0.0085247	0.482835
NM_053199	NM_053199	Cadm3	94332	chr1:173334253-173367695	0.0100186	0.482106
NM_023184	NM_023184	Klf15	66277	chr6:90462575-90475238	0.000457536	0.481992
NM_172467	NM_172467	Zc3hav1l	209032	chr6:38287393-38299259	0.00548529	0.481863
NM_145152	NM_145152	Lrrc3	237387	chr10:77897575-77902536	0.00186866	0.481858
NM_001199136	NM_001199136	Macf1	11426	chr4:123349632-123684360	0.00448494	0.480494
NM_134065	NM_134065	Epdr1	105298	chr13:19591707-19619830	0.0050414	0.479196
NR_151530	NR_151530	C330020E22Rik	#N/A	chr4:129382718-129399086	0.00556952	0.478598
NM_001081351	NM_001081351	Cped1	214642	chr6:21985909-22255606	0.00451083	0.478511
NM_027868	NM_027868	Slc41a3	71699	chr6:90604879-90646412	0.00840131	0.478442
NM_011409	NM_011409	Slfn3	20557	chr11:83191329-83215154	0.00600962	0.478366
NM_011075	NM_011075	Abcb1b	18669	chr5:8798146-8866314	0.00670682	0.478243
NM_001081252	NM_001081252	Uggt2	66435	chr14:118984984-119099434	0.00224936	0.477288
NM_172903	NM_172903	Man2a2	140481	chr7:80349096-80371375	0.00163507	0.476289
NM_008511	NM_008511	Lrmp	16970	chr6:145121768-145174928	0.00409404	0.4746
NR_030696	NR_030696	9930014A18Rik	#N/A	chr15:60822964-60831400	1.26295e-06	0.473933
NM_021890	NM_021890	Fads3	60527	chr19:10041547-10059671	0.0100133	0.47376
NM_147219	NM_147219	Abca5	217265	chr11:110269368-110337716	0.000693531	0.471581
NR_131144	NR_131144	Gm29683	#N/A	chr7:70272501-70337852	0.00609604	0.471498
NM_001100180	NM_001100180	Cyp3a57	622127	chr5:145345268-145390926	0.000921489	0.471183
NM_153535	NM_153535	Fam149a	212326	chr8:45336714-45382291	0.00764519	0.469959
NM_008501	NM_008501	Lif	16878	chr11:4257567-4272514	0.00511966	0.469665
NM_025829	NM_025829	Eif4e3	66892	chr6:99625136-99666771	0.00280438	0.469366
NM_080455	NM_080455	Tshz2	228911	chr2:169632508-169888504	0.0019487	0.468956
NM_009183	NM_009183	St8sia4	20452	chr1:95587681-95667594	0.000154293	0.468841
NM_172872	NM_172872	Kank4	242553	chr4:98754891-98817537	0.00952478	0.468822
NM_019731	NM_019731	Nme4	56520	chr17:26091744-26095470	0.00480389	0.468678
NM_001313765	NM_001313765	Shroom4	208431	chrX:6577285-6637454	0.00630133	0.468158
NM_177794	NM_177794	Tmem26	327766	chr10:68723745-68782654	0.0028973	0.465983
NM_001025576	NM_001025576	Ccdc141	545428	chr2:77009905-77170635	0.00224292	0.46536
NM_013554	NM_013554	Hoxd10	15430	chr2:74691890-74695106	0.0084854	0.463817
NM_027444	NM_027444	Bbx	70508	chr16:50191843-50432389	0.000344687	0.463554
NM_011297	NM_011297	Rps24	20088	chr14:24490677-24496960	0.00998293	0.462434
NM_025943	NM_025943	Dzip1	66573	chr14:118875519-118925470	0.00513549	0.461614
NM_001165954	NM_001165954	Phc3	241915	chr3:30899294-30969415	0.00891376	0.461537
NM_001177319	NM_001177319	Tfpi	21788	chr2:84440722-84476759	0.00462646	0.461496
NM_170728	NM_170728	Ank3	11735	chr10:69533707-70027436	0.00951553	0.461017
NM_170689	NM_170689	Ank3	11735	chr10:69533707-70027436	0.00962222	0.459974
NM_001102563	NM_001102563	Prrt2	69017	chr7:127017541-127021211	0.0050263	0.4599
NM_001029850	NM_001029850	Magi1	14924	chr6:93675452-94283917	3.56847e-05	0.459309
NM_130449	NM_130449	Colec12	140792	chr18:9707647-9877995	0.00403447	0.455303
NM_021718	NM_021718	Ms4a4b	60361	chr19:11443557-11463548	0.00466185	0.45335
NM_133189	NM_133189	Cacng7	81904	chr7:3332824-3368221	0.00792832	0.453235
NM_009697	NM_009697	Nr2f2	11819	chr7:70351949-70360593	0.000766413	0.451758
NM_008409	NM_008409	Itm2a	16431	chrX:107397194-107403360	0.000408124	0.450056
NM_025998	NM_025998	Nkain1	67149	chr4:130530130-130574036	0.0074762	0.449542
NM_178900	NM_178900	Prkd2	101540	chr7:16843064-16870461	0.00696535	0.449114
NR_033137	NR_033137	Zfp57	22715	chr17:37003665-37010729	0.00446339	0.448969
NM_001271407	NM_001271407	Sorbs3	20410	chr14:70180467-70206022	0.00339811	0.447599
NM_001134460	NM_001134460	Prickle2	243548	chr6:92370891-92481392	0.00281779	0.447398
NM_001302548	NM_001302548	Zfp131	72465	chr13:119765185-119790732	0.00509925	0.447209
NR_027923	NR_027923	C630043F03Rik	#N/A	chr4:72201243-72203930	0.0067698	0.44704
NM_133688	NM_133688	Lyrm5	67636	chr6:145211146-145216542	0.00848751	0.445526
NM_001043354	NM_001043354	Rorb	225998	chr19:18930608-19111196	0.00496541	0.445524
NM_001163610	NM_001163610	Nhsl2	100042480	chrX:101849384-102092055	0.00550625	0.442718
NM_001163567	NM_001163567	Fam102b	329739	chr3:108970996-109027607	0.00960156	0.441545
NM_053204	NM_053204	Erc1	111173	chr6:119570795-119848150	0.0016813	0.440542
NM_001302205	NM_001302205	Lmo1	109594	chr7:109138564-109175207	0.00697192	0.440289
NM_001081319	NM_001081319	Ric1	226089	chr19:29522281-29605921	0.00922932	0.436869
NM_019456	NM_019456	Apbb1ip	54519	chr2:22774326-22875653	0.00482763	0.435428
NM_010090	NM_010090	Dusp2	13537	chr2:127336158-127338377	0.00287099	0.43481
NM_009704	NM_009704	Areg	11839	chr5:91139598-91148432	0.00277542	0.433705
NM_001355610	NM_001355610	Zbtb43	71834	chr2:33450287-33468532	0.00446716	0.432286
NM_009915	NM_009915	Ccr2	12772	chr9:124102182-124109140	0.00262936	0.431669
NM_178892	NM_178892	Tiparp	99929	chr3:65528446-65555518	0.00343464	0.429956
NM_001330702	NM_001330702	Rps6ka5	73086	chr12:100548439-100725120	0.000679778	0.429796
NM_001244916	NM_001244916	Sall2	50524	chr14:52311176-52316323	0.000715126	0.429462
NM_024253	NM_024253	Nkg7	72310	chr7:43437137-43438246	9.09063e-05	0.428553
NM_001003948	NM_001003948	Pid1	98496	chr1:84036292-84284645	0.00379221	0.428437
NM_020260	NM_020260	Arhgap31	12549	chr16:38598342-38713035	0.00365784	0.427322
NM_001205341	NM_001205341	Ppfia2	327814	chr10:106470309-106933468	0.00124499	0.427254
NM_001313753	NM_001313753	Map7d2	#N/A	chrX:159459124-159498757	3.60494e-05	0.424393
NM_001167908	NM_001167908	Ppp1r3e	105651	chr14:54875596-54877538	0.00904837	0.424252
NM_027258	NM_027258	Rnf157	217340	chr11:116336344-116413032	0.000543554	0.424213
NM_145599	NM_145599	Tmem184c	234463	chr8:77595977-77610653	0.00609561	0.423132
NM_001033415	NM_001033415	Shisa3	330096	chr5:67607882-67613987	0.0049791	0.422915
NM_198091	NM_198091	Usp2	53376	chr9:44084919-44095627	0.00350477	0.422347
NM_001316684	NM_001316684	Sh3bp1	20401	chr15:78899767-78912052	0.00320463	0.421109
NM_183355	NM_183355	Pbx1	18514	chr1:168153526-168432169	0.00186863	0.419841
NM_178793	NM_178793	Ccbe1	320924	chr18:66056855-66291838	0.00842959	0.419647
NM_001363455	NM_001363455	Champ1	#N/A	chr8:13869640-13881639	6.07446e-08	0.419284
NM_033144	NM_033144	44082	20362	chr11:53519735-53544096	0.00676445	0.417708
NM_001276425	NM_001276425	St6galnac4	20448	chr2:32587077-32599696	0.00482876	0.417328
NM_001012517	NM_001012517	Fut10	171167	chr8:31187330-31261924	0.00479667	0.417161
NM_177290	NM_177290	Itgb8	320910	chr12:119162802-119238276	0.00143183	0.41689
NM_008368	NM_008368	Il2rb	16185	chr15:78480548-78495066	0.00419126	0.416768
NM_001252655	NM_001252655	Kcnab2	16498	chr4:152390743-152448855	0.00843441	0.415734
NM_011333	NM_011333	Ccl2	20296	chr11:82035576-82037452	0.00821514	0.415197
NM_025590	NM_025590	Acot11	329910	chr4:106744560-106799831	0.00411032	0.414942
NM_145155	NM_145155	Wasf3	245880	chr5:146385005-146471125	0.00409187	0.409472
NM_175540	NM_175540	Eda2r	245527	chrX:97333840-97377209	0.00411487	0.407977
NM_013883	NM_013883	Scmh1	29871	chr4:120405280-120530199	0.000879456	0.407706
NM_010650	NM_010650	Klra8	16639	chr6:130115226-130129835	0.00780971	0.406929
NM_177089	NM_177089	Tacc1	320165	chr8:25154551-25201542	0.00331063	0.406886
NM_001122998	NM_001122998	Tiam2	24001	chr17:3326572-3519397	0.00733389	0.406769
NM_172604	NM_172604	Scara3	219151	chr14:65919394-65953744	0.00584588	0.405793
NM_001017966	NM_001017966	Ddi2	68817	chr4:141683562-141723419	0.00726967	0.405692
NM_009177	NM_009177	St3gal1	20442	chr15:67102874-67176882	0.000804656	0.405034
NM_008590	NM_008590	Mest	17294	chr6:30738049-30748466	0.00910854	0.404938
NM_019737	NM_019737	B4galt6	56386	chr18:20684598-20746404	0.00639297	0.404511
NM_001330291	NM_001330291	Fmo1	14261	chr1:162829560-162860000	0.00817382	0.400192
NM_001290375	NM_001290375	Camk1d	227541	chr2:5293456-5714762	0.00704147	0.400165
NM_008001	NM_008001	Fgd1	14163	chrX:151047169-151089686	0.00229415	0.398186
NM_009822	NM_009822	Runx1t1	12395	chr4:13784781-13895055	0.00332945	0.393627
NM_177167	NM_177167	Ppm1e	320472	chr11:87226905-87358994	0.000429483	0.393387
NM_001327821	NM_001327821	Creb5	231991	chr6:53287302-53700363	0.00698419	0.393015
NR_157105	NR_157105	Mfhas1	52065	chr8:35587788-35679449	0.00436929	0.39157
NM_007903	NM_007903	Edn3	13616	chr2:174760618-174784042	0.00641315	0.38765
NM_001293773	NM_001293773	Palld	72333	chr8:61511430-61760089	0.0081322	0.38755
NM_001083936	NM_001083936	Pth1r	19228	chr9:110722084-110742610	0.00604458	0.387146
NM_146145	NM_146145	Jak1	16451	chr4:101151973-101265282	0.00350359	0.386411
NM_001081130	NM_001081130	Ogdhl	239017	chr14:32322018-32348151	0.00606689	0.385478
NM_009229	NM_009229	Sntb2	20650	chr8:106935739-107014232	0.00229086	0.385295
NM_029116	NM_029116	Kbtbd11	74901	chr8:15011024-15033332	0.00749282	0.385086
NM_001355728	NM_001355728	Ppfibp1	67533	chr6:146888493-147032025	0.000507118	0.385005
NM_001290990	NM_001290990	Lmtk3	381983	chr7:45785346-45804142	0.00111165	0.383791
NM_001289460	NM_001289460	Hgf	15234	chr5:16553494-16573944	9.94607e-05	0.383541
NM_147217	NM_147217	Gprc5c	70355	chr11:114852029-114869096	0.000109143	0.382959
NM_001081128	NM_001081128	Mtr	238505	chr13:12186539-12258113	0.00462563	0.382724
NM_177378	NM_177378	Rnf150	330812	chr8:82863355-83091271	0.000111392	0.380974
NM_177409	NM_177409	Tram2	170829	chr1:21001396-21079225	0.00474432	0.380059
NM_009866	NM_009866	Cdh11	12552	chr8:102632094-102785111	0.00423491	0.379257
NM_001191025	NM_001191025	Dync1i1	13426	chr6:5725638-6028039	4.31707e-06	0.378457
NM_008130	NM_008130	Gli3	14634	chr13:15463722-15730025	0.00431813	0.378006
NM_001201413	NM_001201413	Apbb2	11787	chr5:66298724-66618817	0.00121283	0.377401
NM_001357228	NM_001357228	Zc3h11a	70579	chr1:133619861-133661399	0.00589276	0.377209
NM_133738	NM_133738	Antxr2	71914	chr5:97884687-98031017	0.00983315	0.376484
NM_001111331	NM_001111331	Kcnip3	56461	chr2:127456497-127482499	0.00539897	0.376236
NM_027249	NM_027249	Tlcd2	380712	chr11:75468049-75470899	0.00499105	0.375987
NM_016711	NM_016711	Tmod2	50876	chr9:75565621-75611325	0.000880885	0.374879
NM_001252508	NM_001252508	D430019H16Rik	#N/A	chr12:105453855-105493095	0.00732553	0.373793
NM_011774	NM_011774	Slc30a4	22785	chr2:122681232-122702663	0.00544554	0.372912
NM_009917	NM_009917	Ccr5	12774	chr9:124121542-124127183	0.0011057	0.371478
NM_008981	NM_008981	Ptprg	19270	chr14:11553552-12242039	0.00894147	0.370984
NM_026743	NM_026743	Tspan11	68498	chr6:127887621-127953031	0.00203539	0.370762
NM_172298	NM_172298	Tshz3	243931	chr7:36698117-36773553	0.00500308	0.368962
NM_010402	NM_010402	Hand2	15111	chr8:57320982-57324517	0.00514448	0.361186
NM_178788	NM_178788	Dctd	320685	chr8:48109957-48141667	0.00281333	0.358374
NM_021453	NM_021453	Pga5	58803	chr19:10668956-10678071	0.00503086	0.357202
NM_011328	NM_011328	Sct	20287	chr7:141278328-141279133	2.76834e-06	0.35456
NM_207655	NM_207655	Egfr	13649	chr11:16752202-16913907	0.00141612	0.35409
NM_153679	NM_153679	Cpt1c	78070	chr7:44959371-44974851	0.00981165	0.352491
NM_001080798	NM_001080798	Aff1	17355	chr5:103754572-103855322	0.00710277	0.351295
NM_001347163	NM_001347163	Zfyve9	230597	chr4:108637472-108781088	0.00245242	0.350915
NM_001039485	NM_001039485	Piezo2	667742	chr18:63010212-63387183	0.000562135	0.350792
NM_010305	NM_010305	Gnai1	14677	chr5:18265134-18360413	0.00927771	0.350414
NM_010732	NM_010732	Lrrn2	16980	chr1:132880354-132940005	4.01842e-05	0.34802
NM_001142804	NM_001142804	Acss3	380660	chr10:106933516-107123637	0.000748028	0.346701
NM_001308300	NM_001308300	Ggta1	14594	chr2:35400178-35461449	0.00940245	0.346591
NM_007548	NM_007548	Prdm1	12142	chr10:44437173-44458748	0.000935663	0.345245
NM_001362574	NM_001362574	Ebf1	13591	chr11:44618099-45008096	0.00492834	0.345044
NM_029528	NM_029528	Fam131b	76156	chr6:42315304-42324640	0.00811631	0.341241
NM_008987	NM_008987	Ptx3	19288	chr3:66219886-66225806	0.00512768	0.340852
NM_010597	NM_010597	Kcnab1	16497	chr3:65109013-65378225	0.00481098	0.340431
NM_027924	NM_027924	Pdgfd	71785	chr9:6168485-6378845	0.00841059	0.338113
NM_001368665	NM_001368665	Osr2	107587	chr15:35296097-35303305	0.00597444	0.3358
NM_001163791	NM_001163791	Orc6	56452	chr8:85299631-85308279	3.43641e-05	0.335193
NM_027174	NM_027174	Col22a1	69700	chr15:71798475-72034227	0.00297015	0.334847
NM_052994	NM_052994	Spock2	94214	chr10:60106256-60133913	0.00861785	0.334509
NM_001082485	NM_001082485	Zfp266	77519	chr9:20495068-20521419	0.00327262	0.334498
NR_028021	NR_028021	Ppifos	#N/A	chr14:25696355-25701282	8.30853e-06	0.333813
NM_007900	NM_007900	Ect2	13605	chr3:27097221-27153854	0.00145381	0.33288
NM_021457	NM_021457	Fzd1	14362	chr5:4753838-4758216	0.000786497	0.33192
NM_001289521	NM_001289521	Zeb2	24136	chr2:44983511-45110277	0.00116126	0.331705
NM_144853	NM_144853	Cyyr1	224405	chr16:85456243-85550373	0.00728749	0.330779
NM_001286630	NM_001286630	Brd4	57261	chr17:32196271-32284133	2.9069e-06	0.327974
NM_001243047	NM_001243047	Dlg2	23859	chr7:92234969-92449246	0.000132333	0.327422
NM_011058	NM_011058	Pdgfra	18595	chr5:75152250-75198206	0.00705418	0.326693
NM_001177985	NM_001177985	Zmym3	56364	chrX:101404383-101419914	1.8016e-07	0.32362
NM_019410	NM_019410	Pfn2	18645	chr3:57841894-57847757	0.00299719	0.323451
NM_009154	NM_009154	Sema5a	20356	chr15:32244812-32696341	0.0035673	0.322991
NM_001142952	NM_001142952	Fam46c	74645	chr3:100471535-100489192	0.00040474	0.320438
NM_007811	NM_007811	Cyp26a1	13082	chr19:37697807-37701536	0.00760602	0.319505
NM_024283	NM_024283	1500015O10Rik	78896	chr1:43730601-43742564	0.00366925	0.315579
NM_019431	NM_019431	Cacng4	54377	chr11:107732356-107794706	0.00219592	0.31488
NM_001145937	NM_001145937	Tenm3	23965	chr8:48225664-48674690	0.00122937	0.314109
NM_008321	NM_008321	Id3	15903	chr4:136143821-136145392	0.00626858	0.313558
NM_017479	NM_017479	Kat6b	54169	chr14:21499784-21672478	0.00208963	0.312866
NM_001008785	NM_001008785	Kbtbd8	243574	chr6:95117879-95129793	0.00940669	0.311943
NM_022316	NM_022316	Smoc1	64075	chr12:81026807-81186414	0.00153409	0.31174
NM_019697	NM_019697	Kcnd2	16508	chr6:21215345-21729805	0.00372081	0.311711
NM_181529	NM_181529	Syt15	319508	chr14:34220045-34230421	0.00333817	0.310639
NM_001355760	NM_001355760	Fam189b	68521	chr3:89183142-89189291	0.00785127	0.310455
NM_013529	NM_013529	Gfpt2	14584	chr11:49794154-49838620	0.00505945	0.310316
NM_001355142	NM_001355142	Pde1a	18573	chr2:79834452-80038902	0.00107896	0.30985
NM_173862	NM_173862	Fam83a	239463	chr15:57985902-58010702	5.02876e-07	0.306659
NM_001033217	NM_001033217	Prickle1	106042	chr15:93499110-93595902	0.000557408	0.305052
NM_001162950	NM_001162950	Hif3a	53417	chr7:17030992-17062427	4.8544e-06	0.304941
NM_011412	NM_011412	Slit3	20564	chr11:35121455-35708507	0.00464909	0.304457
NM_019911	NM_019911	Tdo2	56720	chr3:81958413-81975728	0.00537534	0.30414
NM_023118	NM_023118	Dab2	13132	chr15:6386747-6440709	0.00198279	0.29913
NM_011836	NM_011836	Lamc3	23928	chr2:31887280-31949083	0.00203133	0.298614
NM_001038587	NM_001038587	Adar	56417	chr3:89715021-89753455	0.00117967	0.297555
NM_172932	NM_172932	Nlgn3	245537	chrX:101299178-101321350	0.00127093	0.296703
NM_001347236	NM_001347236	Lsamp	268890	chr16:41532825-42181679	0.00686773	0.295769
NM_001290814	NM_001290814	Aff3	16764	chr1:38175990-38627244	0.000164461	0.29532
NM_016972	NM_016972	Slc7a8	50934	chr14:54722214-54781886	0.00140187	0.294292
NM_011821	NM_011821	Gpc6	23888	chr14:116925296-117979529	0.00369319	0.293839
NM_001252333	NM_001252333	44082	20362	chr11:53519735-53544096	0.00101533	0.290286
NM_007911	NM_007911	Efnb3	13643	chr11:69554091-69560237	0.000404778	0.288786
NM_007904	NM_007904	Ednrb	13618	chr14:103814614-103843701	0.00574336	0.286315
NM_009856	NM_009856	Cd83	12522	chr13:43785111-43803133	0.00143833	0.283767
NM_173406	NM_173406	Jazf1	231986	chr6:52768067-53068624	0.003477	0.283274
NM_053185	NM_053185	Col4a6	94216	chrX:141165402-141474076	0.00184484	0.282952
NM_031402	NM_031402	Crispld1	83691	chr1:17727416-17766207	4.77896e-05	0.280472
NM_001302387	NM_001302387	Clcn4-2	12727	chr7:7282308-7299557	2.91516e-05	0.279942
NR_040344	NR_040344	1810019D21Rik	69771	chr8:106135399-106138722	4.73518e-05	0.279425
NM_010283	NM_010283	Ggta1	14594	chr2:35400178-35461449	0.000767314	0.27899
NM_145519	NM_145519	Farp2	227377	chr1:93512103-93621976	1.21185e-06	0.278429
NM_001105160	NM_001105160	Cyp3a59	100041449	chr5:146079257-146113283	0.000426601	0.278311
NM_001002272	NM_001002272	Tro	56191	chrX:150644709-150657436	0.00734784	0.277996
NM_001080389	NM_001080389	Mark2	13728	chr19:7275395-7341860	8.20235e-09	0.277297
NM_001348209	NM_001348209	Penk	18619	chr4:4133535-4138815	0.0015192	0.277232
NM_017373	NM_017373	Nfil3	18030	chr13:52967208-52981039	0.00957918	0.274865
NM_010942	NM_010942	Nsg1	18196	chr5:38137192-38159743	0.0067595	0.272635
NM_009526	NM_009526	Wnt6	22420	chr1:74771891-74785319	0.00315557	0.271458
NM_029930	NM_029930	Tcaf1	#N/A	chr6:42672546-42693100	0.00345798	0.271184
NM_001033324	NM_001033324	Zbtb16	235320	chr9:48651796-48835941	0.0017748	0.271025
NM_133232	NM_133232	Pfkfb3	170768	chr2:11471430-11502090	0.00699975	0.269201
NM_008216	NM_008216	Has2	15117	chr15:56665626-56694546	0.00313813	0.268633
NM_133670	NM_133670	Sult1a1	20887	chr7:126672864-126676418	0.00163667	0.267767
NM_007388	NM_007388	Acp5	11433	chr9:22126726-22130598	0.00997954	0.266454
NM_026433	NM_026433	Tmem100	67888	chr11:90030347-90036505	0.0038846	0.266403
NM_008957	NM_008957	Ptch1	19206	chr13:63508327-63565735	0.00333687	0.261265
NM_001029838	NM_001029838	Pknox2	208076	chr9:36890978-37147322	0.00656207	0.258409
NM_008711	NM_008711	Nog	18121	chr11:89300637-89302559	0.00354204	0.2557
NM_001291034	NM_001291034	Mapk7	23939	chr11:61488811-61494266	0.00387445	0.254208
NM_009985	NM_009985	Ctsw	13041	chr19:5465042-5468507	4.56276e-06	0.252303
NM_007587	NM_007587	Calca	12310	chr7:114633290-114636357	0.00717761	0.248491
NM_146028	NM_146028	Stac2	217154	chr11:98036623-98053462	0.000127753	0.246983
NM_023479	NM_023479	Elac2	68626	chr11:64979034-65002074	1.77552e-05	0.244767
NM_001136061	NM_001136061	Ednrb	13618	chr14:103814614-103844476	0.000777319	0.238458
NM_178642	NM_178642	Ano1	101772	chr7:144588548-144738573	0.00078453	0.238412
NM_001276250	NM_001276250	Cp	12870	chr3:19957053-20009750	0.000602255	0.2362
NM_009061	NM_009061	Rgs2	19735	chr1:143999337-144004149	0.00835022	0.234488
NM_170588	NM_170588	Cpne1	266692	chr2:156071840-156111965	0.00628006	0.23407
NM_001289461	NM_001289461	Hgf	15234	chr5:16553900-16619439	0.000127074	0.233651
NM_001044380	NM_001044380	Hhipl1	214305	chr12:108306269-108328300	0.00199292	0.232436
NM_133836	NM_133836	Il15ra	16169	chr2:11705292-11733985	0.000868617	0.230831
NM_001024139	NM_001024139	Adamts15	235130	chr9:30899154-30922452	0.00518532	0.227865
NM_023066	NM_023066	Asph	65973	chr4:9449084-9669162	0.000222522	0.227231
NM_011427	NM_011427	Snai1	20613	chr2:167538194-167542811	0.00397178	0.223401
NM_001033242	NM_001033242	Cln5	211286	chr14:103070215-103077630	0.00917106	0.222294
NM_001081300	NM_001081300	Tshz1	110796	chr18:84011626-84086465	0.00198907	0.2209
NM_172571	NM_172571	Fbf1	217335	chr11:116142284-116168178	0.000236939	0.219904
NM_001328514	NM_001328514	Ptch1	19206	chr13:63508327-63573460	0.000117666	0.216104
NM_018867	NM_018867	Cpxm2	55987	chr7:132042809-132154741	0.00556365	0.216004
NM_001111275	NM_001111275	Igf1	16000	chr10:87859051-87937047	0.008328	0.214979
NM_001164421	NM_001164421	Pqlc1	66943	chr18:80256305-80292724	0.000283039	0.212502
NM_178658	NM_178658	Fam65b	193385	chr13:24614605-24706001	0.00384522	0.211747
NM_008273	NM_008273	Hoxd11	15431	chr2:74682322-74687016	0.000343849	0.210471
NM_031374	NM_031374	Tex15	104271	chr8:33570543-33585585	0.00116144	0.209662
NM_001374199	NM_001374199	Inf2	70435	chr12:112588766-112615557	0.00222638	0.208833
NM_009747	NM_009747	Bdkrb2	12062	chr12:105563171-105593071	0.00675611	0.206515
NM_175256	NM_175256	Heg1	77446	chr16:33684465-33768195	0.00563861	0.205544
NM_008356	NM_008356	Il13ra2	16165	chrX:147383477-147429192	0.00739083	0.204364
NM_010169	NM_010169	F2r	14062	chr13:95601779-95618466	0.00086888	0.203331
NM_194061	NM_194061	D630045J12Rik	330286	chr6:38123173-38254139	0.000810771	0.199822
NM_080634	NM_080634	Hps3	12807	chr3:19995944-20035310	5.25487e-06	0.199512
NM_001364543	NM_001364543	Zbtb16	235320	chr9:48651796-48836225	0.00126319	0.199061
NM_001145821	NM_001145821	Ggta1	14594	chr2:35400178-35461449	0.00219997	0.198917
NM_001359960	NM_001359960	Zbtb38	245007	chr9:96685422-96719445	8.43059e-05	0.197965
NM_176987	NM_176987	Simc1	319719	chr13:54503804-54551290	1.39224e-06	0.195591
NM_001369218	NM_001369218	Smim41	#N/A	chr15:101293224-101297426	0.00604169	0.195475
NM_172266	NM_172266	Lpgat1	226856	chr1:191718023-191784257	0.00671659	0.19336
NM_019389	NM_019389	Vcan	13003	chr13:89655309-89742512	0.00691902	0.187384
NM_015804	NM_015804	Atp11a	50770	chr8:12757015-12868728	0.000510668	0.183423
NM_008958	NM_008958	Ptch2	19207	chr4:117096055-117116101	0.0098384	0.177099
NM_009252	NM_009252	Serpina3n	20716	chr12:104406707-104414329	0.00685991	0.176764
NM_172463	NM_172463	Sned1	208777	chr1:93235896-93296448	8.15523e-05	0.176313
NM_010512	NM_010512	Igf1	16000	chr10:87859051-87937047	0.00613007	0.175354
NM_026255	NM_026255	Slc25a26	67582	chr6:94500313-94604652	1.91352e-06	0.169336
NM_053191	NM_053191	Pi15	94227	chr1:17601900-17630939	0.00712782	0.166114
NM_001355403	NM_001355403	Gbp3	55932	chr3:142560043-142573213	8.1998e-05	0.165581
NM_001033288	NM_001033288	Sbspon	226866	chr1:15853861-15892722	0.00372393	0.163783
NM_001301375	NM_001301375	Fst	14313	chr13:114452261-114458951	0.00225895	0.163179
NM_009144	NM_009144	Sfrp2	20319	chr3:83766320-83774314	0.00634975	0.161791
NM_134063	NM_134063	Fam208b	NA	chr13:3566034-3611108	5.81116e-08	0.16166
NM_194054	NM_194054	Rtn4	68585	chr11:29692897-29744414	2.04964e-07	0.159428
NM_010883	NM_010883	Ndp	17986	chrX:16885520-16911774	0.00672802	0.158369
NM_023844	NM_023844	Jam2	67374	chr16:84774122-84826375	0.00910697	0.152962
NM_010703	NM_010703	Lef1	16842	chr3:131110296-131224357	0.000232911	0.149159
NM_001199265	NM_001199265	Epb4.1l2	13822	chr10:25359797-25523518	0.008847	0.147423
NM_001111053	NM_001111053	Dclk1	13175	chr3:55242363-55471317	0.000262394	0.1451
NM_009312	NM_009312	Tac2	21334	chr10:127725391-127731768	0.00347552	0.144812
NM_001135001	NM_001135001	Ppp2r5c	26931	chr12:110447223-110571690	1.27144e-09	0.143548
NM_009994	NM_009994	Cyp1b1	13078	chr17:79706940-79715061	0.000494264	0.143319
NM_001163144	NM_001163144	Pcsk5	18552	chr19:17558158-17837632	0.00145445	0.134097
NM_001302539	NM_001302539	Zbed3	72114	chr13:95326766-95337842	2.94301e-06	0.121443
NM_001301373	NM_001301373	Fst	14313	chr13:114452261-114458951	0.00635013	0.120756
NM_023051	NM_023051	Clstn1	65945	chr4:149586467-149648899	1.54014e-05	0.120566
NM_178060	NM_178060	Thra	21833	chr11:98741784-98765113	6.08593e-06	0.11261
NM_001165986	NM_001165986	Ubap2l	74383	chr3:90005993-90052515	1.68754e-08	0.106011
NM_001357335	NM_001357335	Mme	17380	chr3:63295210-63383713	0.00223638	0.0979821
NM_025897	NM_025897	Rrp8	101867	chr7:105731729-105736584	4.81386e-09	0.0922939
NM_028813	NM_028813	Vit	74199	chr17:78508062-78627409	0.00279989	0.0899275
NM_172778	NM_172778	Maob	109731	chrX:16709280-16817366	0.00257663	0.0490166
NM_025279	NM_025279	Hnrnpk	15387	chr13:58391131-58402512	9.54415e-07	0.0257843
NM_009258	NM_009258	Spink1	20730	chr18:43728068-43737237	0.00582154	0.0244249
NM_001252261	NM_001252261	Npm1	18148	chr11:33154924-33163206	2.08609e-07	0.0194262
