# Supplementary material for: Endometrial receptivity and implantation require uterine BMP signaling through an ACVR2A-SMAD1/SMAD5 axis
Source: Nat Commun. 2021 Jun 7;12:3386. doi: 10.1038/s41467-021-23571-5 (PMC8184938; doi:10.1038/s41467-021-23571-5)
Supplement: Supplementary file 3 — Supplementary Data 2 [file 41467_2021_23571_MOESM3_ESM.xlsx]

## Sheet: Both_1.4_0.6_p<0.01
Supplementary Data File 2. Shared differentially expressed transcripts identified by RNAseq in the uterus of Smad1/5 cKO and Acvr2a cKO at day 3.5 of pseudopregnancy.
>1.4-fold, <0.6-fold, p<0.01, two-tailed, paired t-test
				Smad1/5 Prcre vs ctrl		Acvr2aPRcre vs ctrl
gene_id	Symbol	EntrezID	locus	t test p	FC	t test p	FC
NM_015818	Hs6st1	50785	chr1:36068399-36106446	0.00313249	1.97902	0.0025434	1.76639
NM_028096	2010300C02Rik	72097	chr1:37611675-37719811	0.00477816	4.47396	0.000966365	3.13057
NM_001290982	Myo1b	17912	chr1:51749757-51915978	0.000463452	2.62151	0.00812347	2.70568
NM_007936	Epha4	13838	chr1:77367184-77515088	0.00267986	1.75336	0.00452055	1.79039
NM_008998	Rab17	19329	chr1:90958132-90969620	0.00608821	3.45623	0.00111586	3.54566
NM_001113416	Epb4.1l5	226352	chr1:119594823-119649000	0.00810906	2.15907	4.26721e-05	2.01687
NM_027677	Gpr39	71111	chr1:125676995-125873861	0.000824389	2.97862	0.00475908	3.03006
NM_001160268	Plekha6	240753	chr1:133246096-133303435	0.00641855	4.24707	0.000110917	4.94851
NM_028872	5730559C18Rik	67313	chr1:136213521-136234280	0.00232599	4.52399	0.00136467	3.55309
NM_177756	Colgalt2	269132	chr1:152399866-152510695	0.00400972	BothUP_1.4_p<0.01	0.0019215	1.74689
NM_001162896	4930523C07Rik	#N/A	chr1:160044379-160078586	0.00245856	2.19748	0.0005152	2.37047
NM_001122680	Pvrl4	71740	chr1:171370172-171388287	0.00683117	1.96031	0.00123005	2.64875
NM_027893	Pvrl4	71740	chr1:171370172-171388287	0.00422035	3.90986	0.00334771	2.22414
NM_172647	F11r	16456	chr1:171437560-171464593	0.000699641	2.16713	0.000358727	2.1766
NM_009846	Cd24a	12484	chr10:43579168-43584265	0.00185765	7.06538	0.00753326	5.05458
NM_133994	Gstt3	103140	chr10:75774121-75781414	0.00144944	1.89173	0.00151667	1.77449
NM_170687	Ank3	11735	chr10:69925531-70027436	0.000274125	2.80148	3.79713e-05	2.6392
NM_030218	Misp	78906	chr10:79821020-79830452	0.00276632	3.2536	0.0034473	3.12454
NM_146010	Tspan8	216350	chr10:115817283-115849893	0.00602053	5.02492	0.00417592	6.48259
NM_001168679	Tspan8	216350	chr10:115817283-115849893	0.00406768	9.59461	0.00149445	5.77687
NM_001168680	Tspan8	216350	chr10:115817283-115849893	0.00284353	6.12422	0.00266321	6.81832
NM_001110218	Ppm1h	319468	chr10:122678761-122945793	0.00185164	1.73835	0.006832	1.60815
NM_146017	Gabrp	216643	chr11:33550780-33578957	0.00033755	18.5771	0.000425455	27.6207
NM_001159505	Tnfsf13	69583	chr11:69682576-69685554	0.000253664	9.23998	5.14379e-05	9.15578
NM_023113	Aspa	11484	chr11:73304987-73324637	0.0042715	4.74565	0.00661969	2.2563
NM_027984	Epn3	71889	chr11:94489598-94499974	0.00158387	2.98033	0.00517429	2.78399
NM_010460	Hoxb7	15415	chr11:96286645-96290163	0.000226476	3.48328	0.0029985	2.00719
NM_008268	Hoxb5	15413	chr11:96303511-96306121	0.00235235	2.01861	0.00306516	1.69285
NM_001079869	Hoxb3	15410	chr11:96323125-96347930	0.00547879	2.41632	0.00307997	1.89802
NM_146026	Prr15l	217138	chr11:96929280-96935647	0.000921484	3.07865	0.000678099	2.02077
NM_144828	Ppp1r1b	19049	chr11:98348405-98357796	0.00618876	12.1356	0.00388661	8.07385
NM_010346	Grb7	14786	chr11:98446833-98455373	0.00156254	5.64629	0.000876239	3.65583
NM_008471	Krt19	16669	chr11:100140810-100145926	0.00243843	7.21052	0.000592818	5.8064
NM_010593	Jup	16480	chr11:100368855-100397790	0.00530862	2.25829	0.00313491	2.68782
NR_033474	2810433D01Rik	#N/A	chr11:102619506-102624416	0.00882718	1.74171	0.00740844	1.68366
NM_152813	Plcd3	72469	chr11:103070295-103101658	0.00734709	2.89512	7.73753e-05	2.19066
NM_153782	Fam20a	208659	chr11:109672925-109722238	0.00382554	1.8963	0.00137173	3.41924
NR_015556	2610035D17Rik	72386	chr11:113043905-113201838	0.00562557	1.7471	0.00703348	2.19248
NM_001102615	Kif19a	286942	chr11:114765388-114790575	0.00692017	2.05941	0.000123219	1.78975
NM_012030	Slc9a3r1	26941	chr11:115163340-115181178	0.000466955	2.35053	0.00411757	2.29673
NM_001110337	Gprc5c	70355	chr11:114851531-114872617	0.00243126	4.39701	0.00206049	3.89655
NM_145438	Llgl2	217325	chr11:115824057-115855780	0.00175062	2.81965	0.00709707	2.11209
NM_009180	St6galnac2	20446	chr11:116676704-116694660	0.00841721	2.39506	0.00444736	1.92117
NM_134052	Adi1	104923	chr12:28675206-28682174	0.00122244	1.82481	0.00577644	2.04032
NM_178715	Tmem30b	238257	chr12:73543113-73546395	0.00771032	3.24199	0.00905764	3.63067
NM_011382	Six4	20474	chr12:73099608-73113245	0.00202575	1.76728	0.00089017	2.21054
NM_001174107	Map3k9	338372	chr12:81714949-81781170	0.00966813	1.8819	0.00351581	2.1354
NM_001163136	Macc1	238455	chr12:119443409-119466932	0.00318496	3.54804	0.00343826	2.90594
NM_023842	Dsp	109620	chr13:38151293-38198577	0.00100961	3.4715	0.00088027	3.00736
NM_017464	Nedd9	18003	chr13:41309915-41359001	0.00319058	3.30718	0.000973539	2.94584
NM_029001	Elovl7	74559	chr13:108214403-108287107	0.00280373	1.70551	0.00438487	1.76557
NM_008125	Gjb2	14619	chr14:57098601-57104702	0.00102235	32.7183	0.00892866	19.6902
NM_030004	Cryl1	68631	chr14:57275033-57398483	0.0053669	2.7509	0.00922578	2.49414
NM_145463	Shisa2	219134	chr14:59625280-59631660	0.0034209	10.957	0.00622417	7.79943
NM_011446	Sox7	20680	chr14:63943705-63950732	0.00308914	3.24823	0.00367775	3.04799
NM_026816	Gtf2f2	68705	chr14:75896936-76010865	0.00142555	2.51936	0.00744981	1.87944
NM_029495	Epsti1	108670	chr14:77904238-78002656	0.00440372	4.64278	0.00307609	4.72637
NM_021386	Cldn10	58187	chr14:118854949-118874525	0.00636519	2.65282	0.00776505	2.14948
NM_134082	Farp1	223254	chr14:121035573-121283726	0.00551852	1.85439	0.0042349	1.60677
NM_029341	Capsl	75568	chr15:9436027-9466035	0.00037974	6.71692	0.000176833	4.67725
NM_145469	Nipal2	223473	chr15:34572798-34678706	0.000583444	1.92802	0.00255643	1.94686
NM_178920	Mal2	105853	chr15:54571365-54602846	0.00146314	9.52114	0.00489059	7.01181
NM_001168253	Fam83h	105732	chr15:76001091-76009498	0.00215978	2.08577	9.61999e-05	2.06909
NM_198885	Scx	20289	chr15:76457437-76459468	0.00925694	10.9528	0.000117538	5.12051
NM_001355601	Tmprss6	71753	chr15:78439666-78468634	0.0073638	5.07903	0.00441163	1.68937
NM_001201322	4930415O20Rik	73863	chr15:98571003-98589588	0.00293974	7.82905	0.00882146	5.42325
NM_010271	Gpd1	14555	chr15:99717586-99725014	0.00494384	7.36128	0.00956645	5.41317
NM_001033872	Smagp	207818	chr15:100621339-100636940	0.00843018	2.87358	0.000772557	2.7391
NM_031170	Krt8	16691	chr15:101996710-102004342	0.00034744	4.68859	0.00168707	3.73485
NM_010664	Krt18	16668	chr15:102028215-102032026	0.000705537	3.30347	0.000100935	2.69666
NM_026163	Pkp2	67451	chr16:16213344-16272712	0.000573391	3.11023	0.000740119	2.66333
NM_010143	Ephb3	13845	chr16:21204794-21223304	0.000701942	1.63424	7.2817e-05	1.94727
NM_001025192	Cxadr	13052	chr16:78301670-78340759	0.000473133	2.23247	0.000793539	2.20489
NM_030018	Tmem50b	77975	chr16:91574507-91597680	0.0027148	1.72937	0.00862877	1.54871
NM_023663	Ripk4	72388	chr16:97741932-97763779	0.000722616	2.229	0.00148944	1.94361
NM_009510	Ezr	22350	chr17:6738130-6782780	0.0016011	2.00285	0.00639916	2.01804
NM_001356286	Msln	56047	chr17:25748612-25754378	0.00115537	2.1316	4.15936e-06	1.58336
NM_019730	Nme3	79059	chr17:24896499-24897529	5.31582e-06	54.7826	1.5017e-06	38.6261
NM_011950	Mapk13	26415	chr17:28769316-28778704	0.00216149	7.42058	0.00776265	4.27996
NR_163842	Ly6g6d	114654	chr17:35071342-35078056	0.00752044	3.57781	0.00985133	2.35243
NM_018887	Cyp39a1	56050	chr17:43667371-43751431	0.00725041	1.48083	0.00264858	1.57983
NM_145489	AI661453	224833	chr17:47436638-47470638	0.00574141	2.73845	0.000206077	2.99627
NR_102313	Stap2	106766	chr17:55997075-56005606	0.00639212	3.82645	0.00404289	2.14113
NR_130128	Gm20219	#N/A	chr17:56551413-56554387	0.00367811	3.79295	0.0009039	2.64718
NM_001331237	Ltbp1	268977	chr17:75178780-75392512	0.00013801	2.6961	0.00108834	2.48684
NM_008532	Epcam	17075	chr17:87635978-87651127	0.00135292	4.98834	0.00585639	4.65209
NM_008058	Fzd8	14370	chr18:9212855-9216201	0.00223946	1.48883	0.00440159	1.61451
NM_007883	Dsg2	13511	chr18:20558073-20604526	0.00621983	2.36331	0.00101259	2.40973
NM_026779	Mocos	68591	chr18:24653690-24701556	0.00800185	1.93276	0.00677973	2.31614
NM_001167891	Nrg2	100042150	chr18:36014582-36197391	0.00112905	2.34813	0.00372767	2.59913
NR_073583	Ppp2r2b	72930	chr18:42645220-42899506	0.0011058	4.19584	5.93216e-05	2.63733
NM_007420	Adrb2	11555	chr18:62177712-62179981	0.00233694	1.48155	0.00040733	1.96364
NM_028122	Slc14a1	108052	chr18:78100090-78123426	0.000977408	2.25843	0.00968827	3.55361
NM_001253832	Fibp	58249	chr19:5460606-5465052	0.00136739	2.00731	0.00394362	1.49826
NM_001361973	Slc25a45	107375	chr19:5877821-5885768	0.00364531	2.74489	0.00796545	2.92496
NM_010730	Anxa1	16952	chr19:20373433-20390671	0.00173072	1.68994	0.00204635	1.75681
NM_175507	Slc35g1	240660	chr19:38395979-38405607	0.00215978	3.85966	0.00605674	3.75144
NM_008528	Blnk	17060	chr19:40928926-40994221	0.00237235	3.43736	0.000968793	3.54314
NM_177603	Frat2	212398	chr19:41845975-41848132	0.00381621	1.52843	0.00975246	1.62755
NM_001177758	Pfkfb3	170768	chr2:11471430-11553929	0.000153341	4.3053	5.19045e-05	4.85298
NR_126563	4930447M23Rik	#N/A	chr2:19344316-19352251	0.00600586	1.63304	0.00195101	1.8859
NM_011040	Pax8	18510	chr2:24420550-24475599	0.00275394	1.95431	7.7018e-05	2.19771
NM_001162485	Arrdc1	215705	chr2:24925351-24935281	0.00216261	3.17875	0.000821199	2.48054
NM_175286	Tprn	97031	chr2:25262597-25269886	0.0091939	1.88461	0.00228274	1.92591
NM_198000	1700001O22Rik	73598	chr2:30795562-30801737	0.00235657	2.1769	0.00044239	2.16516
NM_027990	Lypd6b	71897	chr2:49787685-49948846	0.000967949	3.70543	0.0013681	2.82292
NM_001141949	Nmi	64685	chr2:51948498-51973208	0.00631471	1.88939	0.00119601	1.70996
NM_016907	Spint1	20732	chr2:119237359-119249513	8.2088e-05	2.87598	0.00124501	2.02639
NM_001355069	Ckmt1	12716	chr2:121357775-121363737	0.00588944	10.2359	0.0095612	9.86166
NM_178795	Ppip5k1	327655	chr2:121310560-121351013	0.00576522	1.56405	0.00300643	1.56492
NM_197945	Lzts3	241638	chr2:130632764-130642844	0.00249431	3.0695	0.00511438	2.64769
NM_015770	a	50518	chr2:155013569-155051012	0.00583215	3.84537	0.00739408	3.66679
NM_010165	Eya2	14049	chr2:165655297-165771727	0.00149958	6.65438	0.00300362	4.96099
NM_021409	Pard6b	58220	chr2:168081003-168101203	0.00115464	2.08309	0.00210208	1.87973
NM_172676	Samd10	229011	chr2:181595214-181599227	0.000591788	2.26049	0.000775556	1.88056
NM_025519	Chmp4c	66371	chr3:10366972-10391005	0.00833487	1.47368	0.001978	1.48945
NM_011990	Slc7a11	26570	chr3:50364935-50443613	0.00760795	3.8526	5.97627e-05	4.36413
NM_016899	Rab25	53868	chr3:88542028-88548279	0.00042722	4.35785	0.00387611	3.4937
NM_001355705	Rfx5	53970	chr3:94954515-94961561	0.000101455	4.28713	0.00288927	3.82493
NM_001093754	Dennd2d	72121	chr3:106482430-106503030	0.000223863	8.84683	2.21457e-05	6.64383
NM_017392	Celsr2	53883	chr3:108390847-108415579	0.00456511	2.30392	0.00447604	1.74124
NM_027482	5730508B09Rik	70617	chr3:127869687-127896323	0.00906406	2.40354	0.00631408	1.95786
NM_001368752	Arhgef38	77669	chr3:133112277-133234949	0.00469987	3.26858	0.00311491	2.96986
NM_178727	D630039A03Rik	242484	chr4:57908383-57916264	0.0023523	2.79745	0.00112083	2.45745
NR_132735	LOC106557447	#N/A	chr4:88909853-88942042	0.00291429	4.32706	0.00495966	2.99311
NM_007860	Dio1	13370	chr4:107291464-107307168	0.00899649	2.61367	0.00442995	1.92759
NM_010173	Faah	14073	chr4:115996667-116017924	0.00151085	2.60558	0.00117048	2.22742
NM_001355424	Scmh1	29871	chr4:120453243-120530199	5.22542e-06	15.2445	4.30793e-05	7.4177
NM_025452	Tmem54	66260	chr4:129105529-129111626	0.00104382	6.1493	0.00740439	4.8066
NM_175307	Fam46b	100342	chr4:133480132-133487940	0.00303841	2.91548	0.00208921	1.82429
NM_001331215	Rap1gap	110351	chr4:137707504-137729861	0.00706027	2.5819	0.00467416	2.71227
NM_178671	Ubxn10	212190	chr4:138718525-138725265	0.00661293	4.73868	0.00423686	1.80433
NM_011061	Padi4	18602	chr4:140745507-140774203	0.003924	7.44066	0.00523997	8.60672
NM_001112744	Arhgef16	230972	chr4:154278469-154299895	0.00200172	4.11379	0.00144972	3.83399
NM_001113360	Plch2	269615	chr4:154983114-155011025	0.00338944	3.29136	0.00182553	3.28633
NM_001363337	Krtcap3	69815	chr5:31251705-31253197	0.00343199	5.37958	0.00329492	3.98761
NM_172710	Sel1l3	231238	chr5:53107082-53213452	0.00263616	3.77019	0.00873684	3.03655
NM_029554	0610040J01Rik	76261	chr5:63812494-63899619	0.00108559	8.16685	0.00268589	5.94491
NM_028478	Rassf6	73246	chr5:90603075-90640527	0.00387715	1.85659	0.00195309	1.75478
NM_001122768	Lrrc8d	231549	chr5:105699968-105815215	0.00265852	2.19093	0.000764152	2.41841
NM_022017	Trpv4	63873	chr5:114622153-114658421	0.00320061	3.21435	0.00973788	2.69763
NM_001033311	Vsig10	231668	chr5:117319265-117355006	0.00464267	1.87816	3.78325e-05	1.93805
NM_008898	Por	18984	chr5:135689144-135735326	0.00577986	2.25557	0.00418466	2.0672
NM_001177572	Slc25a13	50799	chr6:6041217-6217173	0.00472048	2.21662	0.0022329	2.1157
NM_010056	Dlx5	13395	chr6:6877800-6882068	0.000874927	3.80049	0.000183183	3.38951
NM_001191027	Dync1i1	13426	chr6:5725638-6028039	5.82856e-05	4.45373	0.00202897	3.30245
NM_010057	Dlx6	13396	chr6:6863333-6867970	0.00110545	4.41834	6.02029e-05	3.22818
NM_001252110	Cadps2	320405	chr6:23262773-23839421	0.00549298	1.7388	0.00496314	1.9497
NM_080467	Atp6v0a4	140494	chr6:38048482-38124586	1.23788e-05	5.89328	0.00413474	4.38863
NM_011226	Rab19	19331	chr6:39381352-39390379	0.0081103	2.56011	0.00656292	2.08924
NM_018810	Mkrn1	54484	chr6:39397820-39420369	0.00528026	1.5581	0.00539894	1.59425
NM_010903	Nfe2l3	18025	chr6:51432668-51458772	0.000961494	6.77376	0.000172981	5.70199
NM_020047	Tacstd2	56753	chr6:67534058-67535822	0.00630814	17.9789	0.00889877	16.9544
NM_145826	Il17re	57890	chr6:113458770-113470758	0.00520287	2.25755	0.00072687	2.62222
NM_007657	Cd9	12527	chr6:125460265-125494760	0.000369932	1.81859	0.00168921	1.62317
NM_001164035	Ntf3	18205	chr6:126101411-126164960	0.00451323	5.07246	0.00175928	3.1643
NM_026345	Mansc1	67729	chr6:134609206-134632488	0.00102233	2.13237	0.00415168	2.09929
NM_001355686	Bcl2l14	66813	chr6:134414427-134438724	0.000504437	2.08266	0.0041072	1.89525
NM_001252095	Mettl20	NA	chr6:149141512-149151170	0.00611378	1.63977	0.000898538	1.44016
NM_181820	Tmc4	353499	chr7:3665753-3677553	0.00580361	3.99769	0.00111583	2.96179
NM_023224	Cblc	80794	chr7:19779717-19796809	0.00338737	8.31822	0.00380842	5.77751
NM_153112	Cadm4	260299	chr7:24482022-24504533	0.00642092	4.53292	0.000552516	5.50458
NM_153576	Cxcl17	232983	chr7:25400052-25412886	0.00657152	9.69904	0.00298648	5.49155
NM_001122603	Fcgbp	215384	chr7:28071235-28120864	0.00600968	37.1919	0.00675129	11.7388
NM_001082548	Spint2	20733	chr7:29256329-29281977	0.00156082	4.53897	0.0015725	3.62607
NM_001164185	Lsr	54135	chr7:30957769-30973469	0.000417804	3.51273	0.00650154	3.40888
NM_001164184	Lsr	54135	chr7:30957769-30973469	0.000545241	2.97903	0.00603798	3.0105
NM_001110252	Hpn	15451	chr7:31098724-31115326	0.00623112	3.65339	0.00039654	3.41411
NM_145954	Aldh16a1	69748	chr7:45141832-45154536	0.00112639	1.78986	0.00109542	1.74217
NM_023908	Slco3a1	108116	chr7:74281915-74554780	0.000896884	1.76441	0.000560719	1.53088
NM_001193274	BC048679	210321	chr7:81494273-81498330	0.0016543	23.1616	0.00433989	9.10962
NM_181407	Me3	109264	chr7:89632817-89854359	0.00363511	1.67868	0.00488491	1.67091
NM_177448	Mogat2	233549	chr7:99219083-99238611	0.00436128	4.28204	0.00406609	3.4551
NM_019990	Stard10	56018	chr7:101321112-101346626	0.000245006	2.69518	8.66232e-05	2.07085
NM_133351	Prss8	76560	chr7:127925716-127930113	8.69054e-05	2.37895	0.000343877	2.06733
NM_178381	Ano9	71345	chr7:141101218-141117806	0.00692668	2.98929	0.00180439	3.24141
NM_025886	Rassf7	66985	chr7:141215859-141218658	0.00677994	2.81771	0.00107146	2.09423
NM_019762	Pkp3	56460	chr7:141079768-141090510	0.000913061	2.7768	0.00091714	2.49268
NM_133191	Eps8l2	98845	chr7:141339001-141363016	0.00177575	4.40621	0.000757377	3.71069
NM_011503	Stxbp2	20911	chr8:3631108-3643998	0.000511055	1.81592	0.000617446	1.55801
NM_028175	Lrrc8e	72267	chr8:4226826-4237470	0.00247225	1.93361	0.00684118	1.4541
NM_010111	Efnb2	13642	chr8:8617435-8661242	0.00647562	1.48007	0.000343286	2.20417
NM_029423	Rab11fip1	75767	chr8:27138772-27174646	0.00887714	2.77133	0.00271599	2.60099
NM_028182	Sh2d4a	72281	chr8:68276527-68347704	0.000454803	5.54256	0.000846339	4.44613
NM_009864	Cdh1	12550	chr8:106603349-106670247	8.93915e-05	2.52067	0.00352498	2.707
NM_212447	Marveld3	73608	chr8:109947908-109962205	0.0063891	3.1952	0.000172651	2.42249
NM_028584	Marveld3	73608	chr8:109952908-109962205	0.00401464	2.74748	0.00507985	1.97043
NM_009678	Ap1m2	11768	chr9:21295456-21312333	0.0018142	3.39874	0.00214905	2.95503
NM_152808	Slc44a2	68682	chr9:21337827-21355028	0.00151395	3.63896	0.000904846	3.34842
NM_023622	Rgl3	71746	chr9:21971526-21989453	0.00958126	4.13129	0.000187041	3.16891
NM_001102404	Acp5	11433	chr9:22126726-22131865	0.00476127	6.75552	0.00875249	5.08975
NM_011176	St14	19143	chr9:31088589-31131799	We appreciate your consideration.	4.45477	0.00581975	4.83022
NM_144936	Tmem45b	235135	chr9:31426195-31464238	0.00782815	7.14255	0.00175386	9.89783
NM_013800	Barx2	12023	chr9:31846043-31913285	0.000466346	3.25526	0.000208797	4.1675
NM_007962	Mpzl2	14012	chr9:45042343-45054043	0.00456021	3.21331	0.00430708	4.02793
NM_018770	Cadm1	54725	chr9:47530351-47853385	0.00707596	1.62697	0.00683251	1.78502
NM_001163143	C2cd4a	244911	chr9:67830531-67832330	0.000683214	12.058	0.00551798	9.99625
NM_001081322	Myo5c	208943	chr9:75232013-75305450	0.00118834	2.52333	0.00105189	3.09704
NM_173731	Hmgcll1	208982	chr9:76014976-76136350	0.00736691	3.1744	0.000438438	3.49715
NM_021715	Chst7	60322	chrX:20059569-20097520	0.00409584	2.61093	0.00843534	2.28975
NM_001290504	Mid1	17318	chrX:169828158-169990797	0.00234183	3.78538	0.00229489	5.48282
NM_008635	Map7	17761	chr10:20148919-20281590	0.00297051	1.6869	0.001151	1.41191
NM_001033288	Sbspon	226866	chr1:15853861-15892722	0.00372393	0.163783	0.000275861	0.150522
NM_031402	Crispld1	83691	chr1:17727416-17766207	4.77896e-05	0.280472	0.000317415	0.297858
NM_001290814	Aff3	16764	chr1:38175990-38627244	0.000164461	0.29532	0.000551244	0.33643
NM_145519	Farp2	227377	chr1:93512103-93621976	1.21185e-06	0.278429	1.21185e-06	0.278429
NM_010732	Lrrn2	16980	chr1:132880354-132940005	4.01842e-05	0.34802	0.0026786	0.46191
NM_001291508	Pbx1	18514	chr1:168153526-168432169	0.00160642	0.488131	0.00295013	0.495807
NM_183355	Pbx1	18514	chr1:168153526-168432169	0.00186863	0.419841	0.00722067	0.427144
NM_144879	Vash2	226841	chr1:190947645-190978998	0.00769888	0.518488	1.21945e-06	0.421424
NM_010319	Gng7	14708	chr10:80948623-81014925	0.00120442	0.531675	0.0025293	0.57234
NM_007909	Efna2	13637	chr10:80179481-80190010	0.00455254	0.55633	0.000654534	0.567662
NM_001205341	Ppfia2	327814	chr10:106470309-106933468	0.00124499	0.427254	0.000552529	0.410442
NM_207655	Egfr	13649	chr11:16752202-16913907	0.00141612	0.35409	0.00436413	0.387522
NM_011412	Slit3	20564	chr11:35121455-35708507	0.00464909	0.304457	0.0075445	0.44055
NM_001362574	Ebf1	13591	chr11:44618099-45008096	0.00492834	0.345044	0.00759451	0.388311
NM_033144	44082	20362	chr11:53519735-53544096	0.00676445	0.417708	0.00140907	0.59263
NM_001362834	Zkscan6	52712	chr11:65807964-65829239	7.85491e-05	0.595845	7.85491e-05	0.595845
NM_023479	Elac2	68626	chr11:64979034-65002074	1.77552e-05	0.244767	1.77552e-05	0.244767
NM_146028	Stac2	217154	chr11:98036623-98053462	0.000127753	0.246983	0.0018913	0.438159
NM_019431	Cacng4	54377	chr11:107732356-107794706	0.00219592	0.31488	8.83529e-07	0.268576
NM_027258	Rnf157	217340	chr11:116336344-116413032	0.000543554	0.424213	4.37257e-05	0.443646
NM_022316	Smoc1	64075	chr12:81026807-81186414	0.00153409	0.31174	0.000572612	0.258337
NM_001330702	Rps6ka5	73086	chr12:100548439-100725120	0.000679778	0.429796	0.00691326	0.487
NM_009252	Serpina3n	20716	chr12:104406707-104414329	0.00685991	0.176764	0.00780329	0.189534
NM_009747	Bdkrb2	12062	chr12:105563171-105593071	0.00675611	0.206515	0.00184856	0.305282
NM_001044380	Hhipl1	214305	chr12:108306269-108328300	0.00199292	0.232436	0.00752827	0.339846
NM_008130	Gli3	14634	chr13:15463722-15730025	0.00431813	0.378006	0.00541401	0.521334
NM_134065	Epdr1	105298	chr13:19591707-19619830	0.0050414	0.479196	0.00395254	0.551416
NM_178658	Fam65b	193385	chr13:24614605-24706001	0.00384522	0.211747	0.00051773	0.242524
NR_027893	BB123696	#N/A	chr13:52729369-52757205	0.00766561	0.58117	0.00412719	0.547227
NM_017373	Nfil3	18030	chr13:52967208-52981039	0.00957918	0.274865	0.000906809	0.292668
NM_019389	Vcan	13003	chr13:89655309-89742512	0.00691902	0.187384	0.00232826	0.289788
NM_001301373	Fst	14313	chr13:114452261-114458951	0.00635013	0.120756	0.0010735	0.0655544
NM_001301375	Fst	14313	chr13:114452261-114458951	0.00225895	0.163179	0.00128066	0.141766
NM_001033242	Cln5	211286	chr14:103070215-103077630	0.00917106	0.222294	0.00945715	0.276894
NM_007904	Ednrb	13618	chr14:103814614-103843701	0.00574336	0.286315	0.00208254	0.277856
NM_001136061	Ednrb	13618	chr14:103814614-103844476	0.000777319	0.238458	0.00527428	0.375158
NM_011821	Gpc6	23888	chr14:116925296-117979529	0.00369319	0.293839	0.00565554	0.388263
NM_001081252	Uggt2	66435	chr14:118984984-119099434	0.00224936	0.477288	0.0063124	0.543336
NM_008216	Has2	15117	chr15:56665626-56694546	0.00313813	0.268633	0.000437144	0.255047
NM_173862	Fam83a	239463	chr15:57985902-58010702	5.02876e-07	0.306659	1.89958e-07	0.324244
NR_030696	9930014A18Rik	#N/A	chr15:60822964-60831400	1.26295e-06	0.473933	1.26295e-06	0.473933
NM_009177	St3gal1	20442	chr15:67102874-67176882	0.000804656	0.405034	0.000105405	0.516389
NM_027174	Col22a1	69700	chr15:71798475-72034227	0.00297015	0.334847	0.000441825	0.317058
NM_001368642	44077	24050	chr15:82275213-82294574	0.000206069	0.494428	0.00399033	0.537364
NM_001033217	Prickle1	106042	chr15:93499110-93595902	0.000557408	0.305052	0.00468606	0.303983
NM_001369218	Smim41	#N/A	chr15:101293224-101297426	0.00604169	0.195475	0.00438438	0.277418
NM_176833	Ppm1f	68606	chr16:16896468-16927375	0.00821928	0.489515	0.00187548	0.586347
NM_027444	Bbx	70508	chr16:50191843-50432389	0.000344687	0.463554	0.00792846	0.58806
NM_023844	Jam2	67374	chr16:84774122-84826375	0.00910697	0.152962	0.00838722	0.163235
NM_019731	Nme4	56520	chr17:26091744-26095470	0.00480389	0.468678	0.00109442	0.326594
NM_028813	Vit	74199	chr17:78508062-78627409	0.00279989	0.0899275	0.00647129	0.135935
NM_009994	Cyp1b1	13078	chr17:79706940-79715061	0.000494264	0.143319	0.000647543	0.15813
NM_019737	B4galt6	56386	chr18:20684598-20746404	0.00639297	0.404511	0.00127184	0.555469
NM_009258	Spink1	20730	chr18:43728068-43737237	0.00582154	0.0244249	0.00024755	0.0142011
NM_001039485	Piezo2	667742	chr18:63010212-63387183	0.000562135	0.350792	0.00262054	0.453198
NM_194355	Spire1	68166	chr18:67488208-67610906	0.000793591	0.498003	0.00121966	0.567455
NM_198429	Nfatc1	18018	chr18:80606204-80713071	0.00390331	0.553724	0.00390331	0.553724
NM_021453	Pga5	58803	chr19:10668956-10678071	0.00503086	0.357202	0.00271402	0.335263
NM_001163144	Pcsk5	18552	chr19:17558158-17837632	0.00145445	0.134097	3.35811e-05	0.148133
NM_001177843	Frmd4a	209630	chr2:4400975-4614043	4.9979e-07	0.541357	4.9979e-07	0.541357
NM_133836	Il15ra	16169	chr2:11705292-11733985	0.000868617	0.230831	0.00549219	0.298705
NM_001276425	St6galnac4	20448	chr2:32587077-32599696	0.00482876	0.417328	0.00549567	0.589406
NM_001355610	Zbtb43	71834	chr2:33450287-33468532	0.00446716	0.432286	0.00446716	0.432286
NM_001308300	Ggta1	14594	chr2:35400178-35461449	0.00940245	0.346591	0.00281732	0.384902
NM_010283	Ggta1	14594	chr2:35400178-35461449	0.000767314	0.27899	0.00214021	0.334832
NM_008273	Hoxd11	15431	chr2:74682322-74687016	0.000343849	0.210471	0.00741928	0.326219
NM_001355142	Pde1a	18573	chr2:79834452-80038902	0.00107896	0.30985	0.000489701	0.3877
NM_019410	Pfn2	18645	chr3:57841894-57847757	0.00299719	0.323451	0.00108351	0.263524
NM_178892	Tiparp	99929	chr3:65528446-65555518	0.00343464	0.429956	0.00173121	0.454038
NM_008987	Ptx3	19288	chr3:66219886-66225806	0.00512768	0.340852	0.00297875	0.322598
NM_019911	Tdo2	56720	chr3:81958413-81975728	0.00537534	0.30414	0.00526865	0.300423
NM_028188	Rusc1	72296	chr3:89083978-89093363	5.87828e-10	0.511958	5.87828e-10	0.511958
NM_001142952	Fam46c	74645	chr3:100471535-100489192	0.00040474	0.320438	0.00056901	0.333306
NM_146145	Jak1	16451	chr4:101151973-101265282	0.00350359	0.386411	0.000232464	0.478861
NM_001145950	5730409E04Rik	230757	chr4:126609853-126614371	0.00714219	0.584941	0.00901985	0.573485
NM_011075	Abcb1b	18669	chr5:8798146-8866314	0.00670682	0.478243	0.00107791	0.466763
NM_001289460	Hgf	15234	chr5:16553494-16573944	9.94607e-05	0.383541	0.00832293	0.482966
NM_001289461	Hgf	15234	chr5:16553900-16619439	0.000127074	0.233651	0.000308639	0.369066
NM_010305	Gnai1	14677	chr5:18265134-18360413	0.00927771	0.350414	0.00107173	0.366107
NM_010942	Nsg1	18196	chr5:38137192-38159743	0.0067595	0.272635	0.000962738	0.333476
NM_001033415	Shisa3	330096	chr5:67607882-67613987	0.0049791	0.422915	0.00298406	0.484103
NM_011058	Pdgfra	18595	chr5:75152250-75198206	0.00705418	0.326693	0.00681125	0.432039
NM_009704	Areg	11839	chr5:91139598-91148432	0.00277542	0.433705	0.00192604	0.425658
NM_001100180	Cyp3a57	622127	chr5:145345268-145390926	0.000921489	0.471183	0.00649606	0.529285
NM_001105160	Cyp3a59	100041449	chr5:146079257-146113283	0.000426601	0.278311	3.40314e-05	0.254728
NM_019697	Kcnd2	16508	chr6:21215345-21729805	0.00372081	0.311711	0.000427373	0.303807
NM_194061	D630045J12Rik	330286	chr6:38123173-38254139	0.000810771	0.199822	0.000633772	0.240625
NM_173406	Jazf1	231986	chr6:52768067-53068624	0.003477	0.283274	0.00292638	0.252615
NM_001327821	Creb5	231991	chr6:53287302-53700363	0.00698419	0.393015	0.00197469	0.512415
NM_023184	Klf15	66277	chr6:90462575-90475238	0.000457536	0.481992	0.00901503	0.433085
NM_001008785	Kbtbd8	243574	chr6:95117879-95129793	0.00940669	0.311943	0.00169706	0.249726
NM_001029850	Magi1	14924	chr6:93675452-94283917	3.56847e-05	0.459309	0.00238669	0.481905
NM_001162950	Hif3a	53417	chr7:17030992-17062427	4.8544e-06	0.304941	1.71628e-05	0.347417
NM_172298	Tshz3	243931	chr7:36698117-36773553	0.00500308	0.368962	0.00620873	0.517683
NM_001243047	Dlg2	23859	chr7:92234969-92449246	0.000132333	0.327422	0.000723533	0.364632
NM_025897	Rrp8	101867	chr7:105731729-105736584	4.81386e-09	0.0922939	4.81386e-09	0.0922939
NM_001302205	Lmo1	109594	chr7:109138564-109175207	0.00697192	0.440289	0.00330547	0.415712
NM_007587	Calca	12310	chr7:114633290-114636357	0.00717761	0.248491	0.0041493	0.210321
NM_133670	Sult1a1	20887	chr7:126672864-126676418	0.00163667	0.267767	0.00339658	0.18392
NM_011328	Sct	20287	chr7:141278328-141279133	2.76834e-06	0.35456	0.00537342	0.444184
NM_053082	Tspan4	64540	chr7:141475235-141493427	0.00886331	0.511712	0.00158558	0.514021
NM_001311145	Tnfrsf22	79202	chr7:143634807-143649664	0.00088208	0.49586	0.00762026	0.598566
NM_001363455	Champ1	#N/A	chr8:13869640-13881639	6.07446e-08	0.419284	6.07446e-08	0.419284
NM_031374	Tex15	104271	chr8:33570543-33585585	0.00116144	0.209662	0.00418922	0.249788
NM_153535	Fam149a	212326	chr8:45336714-45382291	0.00764519	0.469959	0.00145949	0.598932
NM_001145937	Tenm3	23965	chr8:48225664-48674690	0.00122937	0.314109	0.00344261	0.44783
NM_177378	Rnf150	330812	chr8:82863355-83091271	0.000111392	0.380974	0.00816991	0.494429
NM_009866	Cdh11	12552	chr8:102632094-102785111	0.00423491	0.379257	0.00134976	0.534414
NR_040344	1810019D21Rik	69771	chr8:106135399-106138722	4.73518e-05	0.279425	4.73518e-05	0.279425
NM_001033321	Tmem231	234740	chr8:111912006-111933813	0.00816899	0.558557	0.00607997	0.56192
NM_001029838	Pknox2	208076	chr9:36890978-37147322	0.00656207	0.258409	0.00136211	0.389284
NM_001014761	Scn2b	72821	chr9:45117875-45130070	0.00799223	0.491848	0.00269791	0.475434
NM_001033324	Zbtb16	235320	chr9:48651796-48835941	0.0017748	0.271025	0.00348046	0.245703
NM_001364543	Zbtb16	235320	chr9:48651796-48836225	0.00126319	0.199061	0.000414047	0.142853
NM_001359960	Zbtb38	245007	chr9:96685422-96719445	8.43059e-05	0.197965	0.00202111	0.234969
NM_008624	Mras	17532	chr9:99385419-99436712	0.00560056	0.563452	0.00244868	0.582103
NM_010136	Eomes	13813	chr9:118478188-118486132	0.00516832	0.565792	0.00337141	0.530842
NM_001243762	Clcn5	12728	chrX:7158411-7319358	0.00387128	0.497211	0.000899854	0.517132
NM_172778	Maob	109731	chrX:16709280-16817366	0.00257663	0.0490166	0.000498143	0.0556999
NM_001358361	Gria3	53623	chrX:41400853-41678601	0.0055145	0.509623	0.000341175	0.398983
NM_172932	Nlgn3	245537	chrX:101299178-101321350	0.00127093	0.296703	0.00655225	0.365732
NM_053185	Col4a6	94216	chrX:141165402-141474076	0.00184484	0.282952	0.000875517	0.299189
NM_008356	Il13ra2	16165	chrX:147383477-147429192	0.00739083	0.204364	0.000170252	0.18173
NM_001313753	Map7d2	#N/A	chrX:159459124-159498757	3.60494e-05	0.424393	5.33074e-07	0.404029
