# Supplementary material for: Endometrial receptivity and implantation require uterine BMP signaling through an ACVR2A-SMAD1/SMAD5 axis
Source: Nat Commun. 2021 Jun 7;12:3386. doi: 10.1038/s41467-021-23571-5 (PMC8184938; doi:10.1038/s41467-021-23571-5)
Supplement: Supplementary file 4 — Supplementary Data 3 [file 41467_2021_23571_MOESM4_ESM.xlsx]

## Sheet: Sheet1
Supplementary Data File 3. Selected differentially expressed genes in the uterus of Smad1/5 cKO and Acvr2a cKO mice at pseudopregnancy day 3.5. Genes are categorized by functional pathway.
*statistical test performed by a two-tailed, paired t-test.
I. Implantation and Endometrial Receptivity
		Smad1/5 cKO vs. Control		Acvr2a cKO vs. Control
Symbol	Gene Name	F.C.	p-value	F.C.	p-value
Ptch1	Patched 1	0.261	0.003337	0.36	0.019924
Nr2f2	Nuclear Receptor Subfamily 2 Group F Member 2/COUP-TFII	0.452	0.000766	0.574	0.024937
Klf15	Kruppel Like Factor 15	0.482	0.000458	0.433	0.009015
Egfr	Epidermal growth factor receptor	0.354	0.001416	0.388	0.004364
Hand2	Heart- and neural crest derivatives-expressed protein 2	0.361	0.005144	0.4558	0.017875
Il13ra2	Interleukin-13 receptor subunit alpha-2	0.204	0.00739	0.182	0.00017
Muc1	Mucin 1	9.016	0.003535	6.972	0.02013
II. BMP and WNT/ β-catenin Signaling Pathway
Symbol	Gene Name	F.C.	p-value	F.C.	p-value
Fst	Follistatin	0.121	0.00635	0.066	0.001074
Nog	Noggin	0.256	0.003542	0.393	0.010413
Inhbb	Inhibin subunit beta b	10.195	0.001018	13.215	0.017156
Bmp4	Bone morphogenetic protein 4	2.044	0.003061	1.896	0.040677
Gdf5	Growth differentiating factor 5	2.243	0.002169	1.413	0.168563
Gdf11	Groth differentiating factor 11	0.507	0.000316	0.6723	0.067371
Fzd1	Frizzled-1	0.332	0.000786	0.416	0.027003
Fzd2	Frizzled-2	0.537	0.023648	0.608	0.000934
Fzd8	Frizzled-8	1.489	0.002239	1.615	0.004402
Fzd10	Frizzled-10	6.285	0.003423	4.485	0.01403
Sfrp2	Secreted frizzled related protein 2	0.162	0.00635	0.333	0.096674
Sfrp4	Secreted frizzled related protein 4	0.327	0.013895	0.463	0.004545
Sfrp5	Secreted frizzled related protein 5	1.411	0.009688	0.9622	0.456868
III. Cytoskeletal / Plasma Membrane Transformation
Symbol	Gene Name	F.C.	p-value	F.C.	p-value
Pvrl4/Nectin4	Nectin 4	3.91	0.00422	2.224	0.00334
Dsp	Desmoplakin	3.471	0.00101	3.007	0.00088
Gjb2	Gap junction beta-2	32.718	0.00102	19.69	0.00892
Cldn10	Claudin 10	2.653	0.00636	2.149	0.00776
Ezr	Ezrin	2.003	0.0016	2.018	0.00639
Nme3	NME/NM23 Nucleoside Diphosphate Kinase 3	54.783	5e-06	38.626	2e-06
Dsg2	Desmoglein-2	2.363	0.00622	2.41	0.001013
Cdh1	Cadherin 1	2.521	8.9e-05	2.707	0.003525
Dlx5	Distal-Less Homeobox 5	3.8	0.000875	3.39	0.000183
Dlx6	Distal-Less Homeobox 6	4.418	0.001105	3.228	6e-05
Epcam	Epithelial cell adhesion molecule	4.988	0.001353	4.652	0.005856
Foxj1	Forkhead box J1	5.667	0.006588	1.938	0.018176
IV. Iron Transport / Retinoid and Hormone Metabolism
Symbol	Gene Name	F.C.	p-value	F.C.	p-value
Lcn2	Lipocalin 2	160.909	0.00101	33.403	0.09864
Clca1	Chloride channel accessory 1	177.915	0.00276	65.265	0.01353
Slc40a1	Solute Carrier Family 40 Member 1	19.079	0.00146	11.072	0.01033
Scara5	Scavenger Receptor Class A Member 5	0.337	0.0229	0.263	0.0557
Slc7a11	Solute Carrier Family 7 Member 11	3.853	0.0076	4.364	5e-05
Crabp2	Cellular Retinoic Acid Binding Protein 2	10.682	0.00532	7.29	0.03128
Cyp26a1	Cytochrome P450 Family 26 Subfamily A Member 1	0.32	0.0076	0.419	0.1118
Cyp1b1	Cytochrome P450 Family 1 Subfamily B Member 1	0.143	0.00049	0.158	0.00064
