# Supplementary material for: Endometrial receptivity and implantation require uterine BMP signaling through an ACVR2A-SMAD1/SMAD5 axis
Source: Nat Commun. 2021 Jun 7;12:3386. doi: 10.1038/s41467-021-23571-5 (PMC8184938; doi:10.1038/s41467-021-23571-5)
Supplement: Supplementary file 5 — Supplementary Data 4 [file 41467_2021_23571_MOESM5_ESM.xlsx]

## Sheet: Enriched Terms_both_up
Supplementary Data File 4. Gene ontology analysis of differentially expressed genes in Smad1/5 cKO and Acvr2a cKO uterus by RNAseq.
Category	Term	Count in Selected Genes	Count in Total Population	P-value
GO	plasma membrane	147	3453	2.11204e-12
GO	membrane	258	7463	2.44196e-12
GO	membrane part	203	5444	5.89054e-12
GO	vesicle	151	3645	7.91287e-12
GO	extracellular vesicle	116	2532	1.20482e-11
GO	extracellular organelle	116	2534	1.26803e-11
GO	extracellular exosome	115	2517	1.81803e-11
GO	cell-cell junction	37	426	3.40123e-11
GO	extracellular region part	138	3455	1.27449e-09
GO	intrinsic component of membrane	163	4359	2.7506e-09
GO	plasma membrane region	53	896	3.43943e-09
GO	single-organism process	286	9156	1.28335e-08
GO	cell-cell junction assembly	12	58	1.40685e-08
GO	cell junction	62	1183	1.50549e-08
GO	plasma membrane part	94	2149	1.91183e-08
GO	desmosome organization	6	10	4.21421e-08
GO	integral component of membrane	154	4208	4.46479e-08
GO	cell-cell adhesion	27	335	7.80445e-08
GO	occluding junction	15	111	9.48858e-08
GO	cell-cell junction organization	16	127	9.65787e-08
GO	cell adhesion	42	699	1.05961e-07
GO	cell-cell adherens junction	14	98	1.25315e-07
GO	positive regulation of biological process	172	4930	1.42213e-07
GO	apical plasma membrane	24	282	1.52106e-07
GO	cell adhesion molecule binding	31	437	1.54486e-07
GO	biological adhesion	42	709	1.56085e-07
GO	cardiac muscle cell-cardiac muscle cell adhesion	5	7	1.80262e-07
GO	negative regulation of cell-cell adhesion	17	153	2.45698e-07
GO	cell junction organization	16	137	2.79239e-07
GO	anatomical structure morphogenesis	63	1326	3.95548e-07
GO	bicellular tight junction	14	108	4.28677e-07
GO	lateral plasma membrane	10	54	6.86193e-07
GO	membrane-bounded organelle	307	10375	9.18144e-07
GO	regulation of cell-cell adhesion	26	367	1.60955e-06
GO	positive regulation of cellular process	154	4459	1.87224e-06
GO	regulation of localization	96	2441	1.89368e-06
GO	regulation of cell adhesion	36	625	2.37296e-06
GO	single-organism cellular process	234	7526	3.15864e-06
GO	heterophilic cell-cell adhesion via plasma membrane cell adhesion molecules	9	50	3.19617e-06
GO	organelle	322	11130	3.52736e-06
GO	cell junction assembly	12	95	3.7772e-06
GO	bundle of His cell-Purkinje myocyte adhesion involved in cell communication	4	6	5.27177e-06
GO	developmental process	147	4311	7.6662e-06
GO	single-organism localization	70	1671	7.82067e-06
GO	negative regulation of cell adhesion	19	240	8.61003e-06
GO	apicolateral plasma membrane	6	21	8.64118e-06
GO	cell-cell adhesion via plasma-membrane adhesion molecules	14	139	8.96543e-06
GO	actin-based cell projection	14	141	1.05752e-05
GO	biological_process	452	17304	1.07505e-05
GO	cytoplasmic vesicle	62	1454	1.61889e-05
GO	sensory perception of sound	13	128	1.70643e-05
GO	intracellular vesicle	62	1459	1.79645e-05
GO	regulation of cardiac muscle cell action potential	6	24	2.01272e-05
GO	cellular_component	455	17528	2.54414e-05
GO	sensory perception of mechanical stimulus	13	133	2.57418e-05
GO	perinuclear region of cytoplasm	31	563	2.88209e-05
GO	homotypic cell-cell adhesion	8	51	3.24036e-05
GO	heterotypic cell-cell adhesion	6	26	3.30162e-05
GO	positive regulation of transport	45	966	3.3263e-05
GO	regulation of action potential	8	52	3.74784e-05
GO	epithelial cell differentiation	19	267	3.82206e-05
GO	establishment of localization	114	3274	5.14059e-05
GO	single-organism developmental process	136	4065	5.22954e-05
GO	cadherin binding	20	298	5.49672e-05
GO	opsonization	3	4	5.85624e-05
GO	desmosome assembly	3	4	5.85624e-05
GO	single-organism transport	62	1530	7.25902e-05
GO	negative regulation of interleukin-2 production	5	19	7.80783e-05
GO	molecular_function	449	17278	8.31428e-05
GO	single organismal cell-cell adhesion	16	215	9.15606e-05
GO	regulation of cell proliferation involved in heart morphogenesis	5	20	0.000102003
GO	anchoring junction	26	467	0.000105857
GO	regulation of multicellular organismal process	94	2629	0.00010957
GO	developmental process involved in reproduction	30	579	0.000115789
GO	actin filament-based process	20	315	0.000117645
GO	single organism cell adhesion	17	243	0.000119101
GO	cell part	376	13832	0.000124264
GO	cytoplasmic part	220	7333	0.000124308
GO	localization	123	3668	0.000126821
GO	protein homodimerization activity	37	786	0.000137545
GO	regulation of ventricular cardiac muscle cell action potential	4	12	0.000154581
GO	alpha-catenin binding	4	12	0.000154581
GO	adherens junction	25	452	0.000158473
GO	establishment of protein localization to plasma membrane	10	99	0.000166253
GO	desmosome	5	22	0.000166339
GO	protein complex binding	39	859	0.000191475
GO	protein binding	231	7822	0.000205021
GO	negative regulation of cellular process	130	3969	0.000216348
GO	signal transduction	109	3214	0.000228228
GO	actin filament binding	12	144	0.000241482
GO	intrinsic component of plasma membrane	41	931	0.000248562
GO	positive regulation of cell adhesion	21	360	0.000258026
GO	cell-cell contact zone	8	68	0.000260952
GO	cell periphery	8	68	0.000260952
GO	regulation of interleukin-2 production	7	52	0.000272282
GO	regulation of cellular component movement	37	814	0.000273185
GO	anatomical structure formation involved in morphogenesis	33	697	0.000284375
GO	negative regulation of leukocyte cell-cell adhesion	10	106	0.000291708
GO	intermediate filament	9	88	0.000318837
GO	negative regulation of biological process	140	4379	0.000337666
GO	extracellular space	50	1233	0.000373639
GO	regulation of branching involved in ureteric bud morphogenesis	5	26	0.000383044
GO	protein binding involved in cell-cell adhesion	5	26	0.000383044
GO	transport	105	3121	0.000414552
GO	integral component of plasma membrane	38	863	0.000419684
GO	cell surface receptor signaling pathway	56	1434	0.000421354
GO	biological regulation	273	9597	0.00042295
GO	homophilic cell adhesion via plasma membrane adhesion molecules	9	92	0.00044459
GO	regulation of cell proliferation	57	1479	0.000516612
GO	microvillus membrane	4	16	0.000525477
GO	protein localization to plasma membrane	12	157	0.000532169
GO	regulation of mesonephros development	5	28	0.00054953
GO	deltoid tuberosity development	2	2	0.000607169
GO	immunoglobulin transcytosis in epithelial cells mediated by polymeric immunoglobulin receptor	2	2	0.000607169
GO	regulation of locomotion	36	820	0.000625914
GO	regulation of protein localization	41	976	0.000642588
GO	negative regulation of T cell proliferation	7	60	0.00066367
GO	filopodium	7	60	0.00066367
GO	regulation of endoplasmic reticulum unfolded protein response	4	17	0.000673844
GO	tissue development	27	557	0.000704787
GO	negative regulation of T cell activation	9	98	0.000707362
GO	cellular process	322	11699	0.000739142
GO	basolateral plasma membrane	13	187	0.000778519
GO	positive regulation of multicellular organismal process	58	1538	0.000782324
GO	cortical actin cytoskeleton	6	45	0.000786162
GO	regulation of biological process	260	9151	0.000823797
GO	regulation of membrane potential	20	367	0.000844131
GO	cadherin binding involved in cell-cell adhesion	4	18	0.000849595
GO	regulation of organ morphogenesis	13	189	0.000859248
GO	regulation of morphogenesis of a branching structure	7	63	0.000892427
GO	receptor binding	54	1418	0.000958467
GO	regulation of cell death	56	1485	0.000967525
GO	movement of cell or subcellular component	43	1061	0.00097666
GO	positive regulation of cation channel activity	6	47	0.000994292
GO	secretion	23	456	0.00102016
GO	regulation of transport	64	1760	0.00105376
GO	regulation of secondary heart field cardioblast proliferation	3	9	0.00112122
GO	enamel mineralization	3	9	0.00112122
GO	negative regulation of multicellular organismal process	43	1072	0.00119444
GO	protein binding involved in cell adhesion	5	33	0.00119926
GO	placenta blood vessel development	5	33	0.00119926
GO	identical protein binding	54	1433	0.00121428
GO	cytoplasmic side of plasma membrane	6	49	0.00124234
GO	protein localization to cell periphery	12	173	0.00124875
GO	glial cell projection	4	20	0.00129366
GO	protein binding, bridging	9	107	0.00132723
GO	cell surface	27	582	0.00134411
GO	cell migration	30	672	0.00135309
GO	positive regulation of cell proliferation	35	826	0.00136957
GO	actomyosin structure organization	8	87	0.00137383
GO	epidermal growth factor receptor binding	5	34	0.0013779
GO	regulation of cellular component biogenesis	34	796	0.00139965
GO	protein dimerization activity	47	1212	0.00142832
GO	regulation of apoptotic process	51	1345	0.00145752
GO	negative regulation of ion transmembrane transporter activity	6	51	0.00153512
GO	regulation of interleukin-2 secretion	3	10	0.00157251
GO	negative regulation of mesenchymal cell apoptotic process	3	10	0.00157251
GO	regulation of heart morphogenesis	5	35	0.0015754
GO	regulation of glial cell differentiation	7	70	0.00166855
GO	intercalated disc	6	52	0.00169984
GO	malate dehydrogenase (decarboxylating) (NAD+) activity	2	3	0.00179168
GO	malate dehydrogenase (decarboxylating) (NADP+) activity	2	3	0.00179168
GO	malic enzyme activity	2	3	0.00179168
GO	growth cone filopodium	2	3	0.00179168
GO	tendon cell differentiation	2	3	0.00179168
GO	ureteric bud morphogenesis	2	3	0.00179168
GO	positive regulation of thyroid hormone generation	2	3	0.00179168
GO	immunoglobulin transcytosis in epithelial cells	2	3	0.00179168
GO	epithelial cell morphogenesis involved in placental branching	2	3	0.00179168
GO	germ-line sex determination	2	3	0.00179168
GO	cytoplasmic side of apical plasma membrane	2	3	0.00179168
GO	unidimensional cell growth	2	3	0.00179168
GO	plasma membrane organization	13	205	0.00179469
GO	regulation of GTPase activity	16	282	0.00180138
GO	microvillus	7	71	0.00181253
GO	actin cytoskeleton organization	16	283	0.00186722
GO	regulation of programmed cell death	51	1361	0.00186971
GO	regulation of cell motility	32	748	0.00187172
GO	positive regulation of metabolic process	95	2898	0.00191006
GO	negative regulation of immune system process	20	393	0.00191461
GO	cytoskeleton organization	30	688	0.00193468
GO	regulation of epithelial cell proliferation	17	311	0.00195246
GO	negative regulation of lymphocyte proliferation	7	72	0.00196596
GO	negative regulation of mononuclear cell proliferation	7	72	0.00196596
GO	positive regulation of endocytosis	10	136	0.00202642
GO	cell cortex part	10	136	0.00202642
GO	establishment of organelle localization	15	259	0.0020296
GO	regulation of biological quality	94	2868	0.0020379
GO	positive regulation of locomotion	23	481	0.00203837
GO	regulation of hydrolase activity	35	846	0.00204109
GO	regulation of cell communication	88	2654	0.0020762
GO	hydrolase activity, acting on carbon-nitrogen (but not peptide) bonds, in linear amidines	3	11	0.00212279
GO	regulation of cardioblast proliferation	3	11	0.00212279
GO	tooth mineralization	3	11	0.00212279
GO	positive regulation of establishment of protein localization	24	512	0.00213375
GO	PDZ domain binding	9	115	0.00219134
GO	positive regulation of branching involved in ureteric bud morphogenesis	4	23	0.00223012
GO	embryonic skeletal system morphogenesis	8	94	0.00225457
GO	regulation of immune system process	42	1076	0.00225776
GO	positive regulation of macromolecule metabolic process	88	2662	0.00226608
GO	extracellular region	53	1441	0.00227035
GO	regulation of signaling	88	2668	0.00241842
GO	oxidoreductase activity, acting on the CH-OH group of donors, NAD or NADP as acceptor	9	117	0.00246534
GO	negative regulation of leukocyte proliferation	7	75	0.00248714
GO	regulation of cellular process	243	8612	0.00249352
GO	morphogenesis of an epithelium	17	319	0.00254332
GO	regulation of response to stimulus	98	3035	0.00256312
GO	epithelial cell morphogenesis	5	39	0.00257753
GO	ion homeostasis	27	610	0.00260562
GO	bicellular tight junction assembly	4	24	0.00262459
GO	establishment of endothelial barrier	4	24	0.00262459
GO	labyrinthine layer blood vessel development	4	24	0.00262459
GO	negative regulation of cell development	17	320	0.00262669
GO	embryonic morphogenesis	21	434	0.00272935
GO	regulation of kidney development	6	57	0.00273272
GO	protein localization to cell junction	3	12	0.00277887
GO	triglyceride biosynthetic process	3	12	0.00277887
GO	positive regulation of developmental process	48	1290	0.00291217
GO	cytoplasmic side of membrane	6	58	0.00298584
GO	cytoskeletal protein binding	34	835	0.00302805
GO	positive regulation of mesonephros development	4	25	0.00306437
GO	inorganic ion homeostasis	26	587	0.00307482
GO	regulation of multicellular organismal development	62	1772	0.00312672
GO	regulation of establishment of protein localization	33	806	0.00318807
GO	negative regulation of cell activation	11	169	0.00322487
GO	negative regulation of transporter activity	6	59	0.00325607
GO	positive regulation of protein localization to membrane	7	79	0.00334006
GO	oxaloacetate decarboxylase activity	2	4	0.00352479
GO	negative regulation of branching involved in ureteric bud morphogenesis	2	4	0.00352479
GO	regulation of branch elongation involved in ureteric bud branching	2	4	0.00352479
GO	ureter smooth muscle cell differentiation	2	4	0.00352479
GO	regulation of T cell mediated immune response to tumor cell	2	4	0.00352479
GO	kininogen binding	2	4	0.00352479
GO	regulation of Rho guanyl-nucleotide exchange factor activity	2	4	0.00352479
GO	ErbB-2 class receptor binding	2	4	0.00352479
GO	metanephric nephron tubule formation	2	4	0.00352479
GO	tricellular tight junction	2	4	0.00352479
GO	cortical microtubule organization	2	4	0.00352479
GO	2-acylglycerol O-acyltransferase activity	2	4	0.00352479
GO	cell morphogenesis	12	196	0.00353239
GO	regulation of cellular component organization	76	2274	0.00354329
GO	diet induced thermogenesis	3	13	0.00354684
GO	regulation of mesenchymal cell apoptotic process	3	13	0.00354684
GO	angiogenesis	14	248	0.00355282
GO	dendritic spine	10	147	0.00356721
GO	regulation of anatomical structure morphogenesis	36	910	0.00369318
GO	cell motility	31	752	0.00380473
GO	purine ribonucleoside triphosphate metabolic process	9	125	0.00384423
GO	binding, bridging	9	125	0.00384423
GO	extracellular matrix organization	11	173	0.00385345
GO	positive regulation of kidney development	5	43	0.0039762
GO	regulation of mesenchymal cell proliferation	5	43	0.0039762
GO	chemical homeostasis	34	850	0.00399059
GO	regulation of peptidyl-tyrosine phosphorylation	13	225	0.00401327
GO	extracellular structure organization	11	174	0.00402496
GO	tissue homeostasis	9	126	0.00405216
GO	endochondral ossification	4	27	0.00408949
GO	replacement ossification	4	27	0.00408949
GO	ERK1 and ERK2 cascade	4	27	0.00408949
GO	reproductive structure development	14	252	0.00409363
GO	positive regulation of cell motility	21	450	0.00414593
GO	binding	309	11388	0.00419278
GO	regulation of molecular function	72	2147	0.00419299
GO	ATP metabolic process	8	104	0.00421863
GO	cation homeostasis	25	571	0.00424479
GO	cellular component morphogenesis	21	451	0.00425174
GO	neuron spine	10	151	0.0043158
GO	macromolecular complex binding	40	1050	0.00433084
GO	regulation of body fluid levels	14	254	0.00438811
GO	regulation of cell activation	22	482	0.00439537
GO	single-organism membrane organization	22	482	0.00439537
GO	tissue morphogenesis	19	394	0.00441203
GO	transcytosis	3	14	0.00443219
GO	astrocyte projection	3	14	0.00443219
GO	acylglycerol biosynthetic process	3	14	0.00443219
GO	acylglycerol O-acyltransferase activity	3	14	0.00443219
GO	neutral lipid biosynthetic process	3	14	0.00443219
GO	positive regulation of cellular component organization	44	1185	0.00448255
GO	vesicle localization	9	128	0.00449432
GO	negative regulation of neurogenesis	15	282	0.0045176
GO	positive regulation of GTPase activity	12	203	0.0046738
GO	gland morphogenesis	4	28	0.00467948
GO	positive regulation of cartilage development	4	28	0.00467948
GO	SH3/SH2 adaptor activity	4	28	0.00467948
GO	negative regulation of lymphocyte activation	9	129	0.00472905
GO	ribonucleoside triphosphate metabolic process	9	129	0.00472905
GO	regulation of leukocyte cell-cell adhesion	15	284	0.00481822
GO	positive regulation of cell-cell adhesion	12	204	0.00485851
GO	positive regulation of osteoblast differentiation	6	64	0.00488844
GO	regulation of T cell proliferation	10	154	0.00495448
GO	cellular developmental process	85	2629	0.004977
GO	lysosome	17	343	0.00527095
GO	lytic vacuole	17	343	0.00527095
GO	regulation of developmental process	75	2275	0.00528983
GO	positive regulation of cellular metabolic process	87	2708	0.00530868
GO	animal organ development	43	1163	0.00531751
GO	cartilage condensation	3	15	0.00543976
GO	lamin binding	3	15	0.00543976
GO	Rac guanyl-nucleotide exchange factor activity	3	15	0.00543976
GO	negative regulation of cell proliferation	26	614	0.00550961
GO	cell projection	59	1716	0.00569963
GO	positive regulation of cellular component movement	21	463	0.00570641
GO	regulation of cell projection organization	27	647	0.00571574
GO	purine nucleoside triphosphate metabolic process	9	133	0.00576468
GO	regulation of IRE1-mediated unfolded protein response	2	5	0.00577884
GO	prostate gland morphogenesis	2	5	0.00577884
GO	cellular response to indole-3-methanol	2	5	0.00577884
GO	response to indole-3-methanol	2	5	0.00577884
GO	interferon-gamma secretion	2	5	0.00577884
GO	positive regulation of secondary heart field cardioblast proliferation	2	5	0.00577884
GO	regulation of thyroid hormone generation	2	5	0.00577884
GO	histone citrullination	2	5	0.00577884
GO	protein citrullination	2	5	0.00577884
GO	protein-arginine deiminase activity	2	5	0.00577884
GO	negative regulation of Arp2/3 complex-mediated actin nucleation	2	5	0.00577884
GO	susceptibility to natural killer cell mediated cytotoxicity	2	5	0.00577884
GO	purine ribonucleoside triphosphate biosynthetic process	5	47	0.00584767
GO	regulation of cell projection assembly	10	158	0.00591886
GO	serine-type endopeptidase activity	10	158	0.00591886
GO	regulation of secretion	29	712	0.00593602
GO	intracellular part	326	12151	0.00594296
GO	regulation of cardiac muscle cell contraction	4	30	0.00602547
GO	myeloid cell homeostasis	4	30	0.00602547
GO	regulation of cell migration	29	713	0.00604897
GO	regulation of synapse assembly	7	88	0.0060598
GO	single-multicellular organism process	83	2577	0.00610506
GO	metal ion homeostasis	22	496	0.00610653
GO	synapse assembly	6	67	0.00611821
GO	inclusion body	6	67	0.00611821
GO	purine nucleoside triphosphate biosynthetic process	5	48	0.0063982
GO	negative regulation of peptidyl-tyrosine phosphorylation	5	48	0.0063982
GO	multicellular organismal homeostasis	7	89	0.00644127
GO	receptor metabolic process	7	89	0.00644127
GO	adaptive thermogenesis	3	16	0.00657383
GO	cell aggregation	3	16	0.00657383
GO	positive regulation of synaptic transmission, GABAergic	3	16	0.00657383
GO	positive regulation of protein depolymerization	3	16	0.00657383
GO	positive regulation of hormone metabolic process	3	16	0.00657383
GO	muscle tissue development	8	112	0.00657435
GO	regulation of metal ion transport	17	351	0.00658903
GO	oxidoreductase activity, acting on CH-OH group of donors	9	136	0.00665003
GO	postsynapse	10	161	0.00673362
GO	positive regulation of leukocyte activation	14	267	0.00674707
GO	plasma membrane bounded cell projection	52	1487	0.00677958
GO	keratin filament	4	31	0.00678568
GO	regulation of heart rate by cardiac conduction	4	31	0.00678568
GO	regulation of actin cytoskeleton reorganization	4	31	0.00678568
GO	positive regulation of cellular protein metabolic process	46	1282	0.00684331
GO	regulation of peptide transport	31	784	0.00687001
GO	apical part of cell	8	113	0.00692728
GO	regulation of ion homeostasis	11	188	0.00712883
GO	negative regulation of molecular function	34	884	0.00716992
GO	cell differentiation	64	1914	0.00737798
GO	regulation of T cell activation	14	270	0.00741414
GO	ribonucleoside triphosphate biosynthetic process	5	50	0.00760646
GO	actin cytoskeleton reorganization	5	50	0.00760646
GO	endothelial cell development	4	32	0.00760673
GO	muscle cell differentiation	8	115	0.00767587
GO	establishment of vesicle localization	8	115	0.00767587
GO	positive regulation of ossification	7	92	0.00769311
GO	positive regulation of protein transport	21	476	0.00772197
GO	regulation of catalytic activity	55	1602	0.00775916
GO	regulation of leukocyte activation	20	446	0.00776365
GO	negative regulation of kidney development	3	17	0.00783811
GO	positive regulation of T-helper cell differentiation	3	17	0.00783811
GO	homeostatic process	44	1225	0.0079598
GO	structural constituent of cytoskeleton	6	71	0.00808949
GO	positive regulation of protein modification process	38	1024	0.00809562
GO	ERBB signaling pathway	5	51	0.00826639
GO	purine nucleoside monophosphate biosynthetic process	5	51	0.00826639
GO	purine ribonucleoside monophosphate biosynthetic process	5	51	0.00826639
GO	positive regulation of epithelial cell proliferation	10	166	0.0082819
GO	cellular chemical homeostasis	24	573	0.00851116
GO	malate dehydrogenase activity	2	6	0.00852718
GO	regulation of membrane depolarization during action potential	2	6	0.00852718
GO	epithelial-mesenchymal cell signaling	2	6	0.00852718
GO	negative regulation of mesonephros development	2	6	0.00852718
GO	zonula adherens	2	6	0.00852718
GO	apoptotic nuclear changes	2	6	0.00852718
GO	transmembrane-ephrin receptor activity	2	6	0.00852718
GO	gap junction assembly	2	6	0.00852718
GO	S-shaped body morphogenesis	2	6	0.00852718
GO	metanephric tubule formation	2	6	0.00852718
GO	negative regulation of actin nucleation	2	6	0.00852718
GO	glial cell fate commitment	2	6	0.00852718
GO	negative regulation of nervous system development	15	303	0.0085642
GO	epithelial tube morphogenesis	7	94	0.00862196
GO	renal system process	6	72	0.00864617
GO	regulation of calcium ion transport	12	221	0.00898968
GO	cellular ion homeostasis	22	514	0.00907819
GO	membrane organization	23	545	0.00908019
GO	regulation of ion transport	25	608	0.00914106
GO	growth cone part	3	18	0.00923582
GO	entry into cell of other organism involved in symbiotic interaction	3	18	0.00923582
GO	entry into host cell	3	18	0.00923582
GO	entry into host	3	18	0.00923582
GO	entry into other organism involved in symbiotic interaction	3	18	0.00923582
GO	viral entry into host cell	3	18	0.00923582
GO	gland development	12	222	0.00929863
GO	locomotion	32	835	0.0094017
GO	negative regulation of cellular metabolic process	69	2115	0.00941265
GO	multicellular organismal water homeostasis	4	34	0.00943887
GO	regulation of hormone metabolic process	4	34	0.00943887
GO	sarcomere organization	4	34	0.00943887
GO	blood vessel development	9	144	0.00952299
GO	positive regulation of protein metabolic process	48	1377	0.00968522
GO	positive regulation of cell activation	14	279	0.0097348
GO	regulation of vesicle-mediated transport	20	456	0.00976467
GO	positive regulation of response to stimulus	57	1694	0.0100242
GO	divalent inorganic cation homeostasis	18	397	0.0100863
GO	multicellular organismal process	98	3184	0.0102298
GO	anatomical structure development	93	2999	0.0102524
GO	cellular response to endogenous stimulus	21	489	0.0102835
GO	response to endogenous stimulus	26	646	0.0102923
GO	positive regulation of bone mineralization	4	35	0.0104535
GO	regulation of actin filament-based movement	4	35	0.0104535
GO	heart valve morphogenesis	4	35	0.0104535
GO	regulation of animal organ formation	4	35	0.0104535
GO	positive regulation of mesenchymal cell proliferation	4	35	0.0104535
GO	positive regulation of establishment of protein localization to plasma membrane	4	35	0.0104535
GO	positive regulation of ion transmembrane transporter activity	6	75	0.0104804
GO	negative regulation of ion transmembrane transport	6	75	0.0104804
GO	protein kinase C binding	5	54	0.0104822
GO	regulation of membrane permeability	5	54	0.0104822
GO	regulation of nervous system development	33	875	0.0105307
GO	regulation of phosphorus metabolic process	53	1558	0.010558
GO	regulation of protein secretion	18	399	0.0105814
GO	apoptotic process	25	616	0.0106525
GO	organelle localization	16	340	0.0106723
GO	single-organism metabolic process	83	2636	0.010712
GO	costamere	3	19	0.0107697
GO	regulation of immune response to tumor cell	3	19	0.0107697
GO	regulation of response to tumor cell	3	19	0.0107697
GO	thyroid gland development	3	19	0.0107697
GO	melanosome localization	3	19	0.0107697
GO	negative chemotaxis	3	19	0.0107697
GO	regulation of signal transduction	75	2347	0.0109786
GO	cytoplasm	168	5864	0.0111463
GO	positive regulation of phosphorylation	33	879	0.0112099
GO	regulation of peptide secretion	19	432	0.0112891
GO	regulation of epithelial cell migration	10	174	0.0113113
GO	intracellular organelle	273	10059	0.0113705
GO	regulation of protein transport	29	749	0.0114839
GO	protein domain specific binding	29	749	0.0114839
GO	ATP biosynthetic process	4	36	0.0115361
GO	positive regulation of morphogenesis of an epithelium	4	36	0.0115361
GO	enzyme binding	63	1921	0.0116841
GO	positive regulation of interleukin-2 secretion	2	7	0.0117442
GO	malate metabolic process	2	7	0.0117442
GO	diaphragm development	2	7	0.0117442
GO	positive regulation of cell proliferation involved in heart morphogenesis	2	7	0.0117442
GO	regulation of branching involved in lung morphogenesis	2	7	0.0117442
GO	regulation of chloride transport	2	7	0.0117442
GO	cellular component disassembly involved in execution phase of apoptosis	2	7	0.0117442
GO	mesonephric tubule morphogenesis	2	7	0.0117442
GO	negative regulation of gastric acid secretion	2	7	0.0117442
GO	epithelial cell development	8	124	0.0118179
GO	regulation of protein depolymerization	6	77	0.0118468
GO	positive regulation of ion transport	13	258	0.0120764
GO	ribonucleoside monophosphate biosynthetic process	5	56	0.0121663
GO	nucleoside triphosphate metabolic process	9	150	0.0122289
GO	regulation of lymphocyte proliferation	11	203	0.0122594
GO	programmed cell death	26	656	0.0123423
GO	positive regulation of cell migration	19	436	0.0123481
GO	cell morphogenesis involved in differentiation	8	125	0.0123631
GO	pigment granule localization	3	20	0.0124419
GO	regulation of lymphocyte activation	17	376	0.0125071
GO	positive regulation of MAP kinase activity	11	204	0.0126812
GO	cellular cation homeostasis	21	499	0.0126869
GO	cardiac conduction	4	37	0.0126881
GO	actin filament-based movement	4	37	0.0126881
GO	chemokine activity	4	37	0.0126881
GO	O-acyltransferase activity	4	37	0.0126881
GO	negative regulation of leukocyte activation	9	151	0.0127305
GO	positive regulation of MAPK cascade	19	438	0.0129064
GO	purine ribonucleoside monophosphate metabolic process	8	126	0.0129265
GO	regulation of T cell mediated immunity	5	57	0.0130734
GO	regulation of mononuclear cell proliferation	11	205	0.013114
GO	regulation of secretion by cell	26	660	0.0132496
GO	positive regulation of lymphocyte activation	12	233	0.0132695
GO	cortical cytoskeleton	6	79	0.013334
GO	polymeric cytoskeletal fiber	22	533	0.0133913
GO	purine nucleoside monophosphate metabolic process	8	127	0.0135085
GO	negative regulation of cell death	34	925	0.0135775
GO	serine-type peptidase activity	10	179	0.0135905
GO	tube morphogenesis	12	234	0.0136862
GO	endosome	27	695	0.0138595
GO	positive regulation of biomineral tissue development	4	38	0.0139111
GO	intermediate filament cytoskeleton organization	4	38	0.0139111
GO	intermediate filament-based process	4	38	0.0139111
GO	potassium channel regulator activity	4	38	0.0139111
GO	face morphogenesis	4	38	0.0139111
GO	multicellular organism metabolic process	5	58	0.0140251
GO	myosin complex	5	58	0.0140251
GO	ruffle membrane	5	58	0.0140251
GO	endoplasmic reticulum	47	1373	0.0141301
GO	ion transport	37	1029	0.0141406
GO	positive regulation of interleukin-4 production	3	21	0.0142543
GO	secretion by cell	16	352	0.0144359
GO	establishment or maintenance of cell polarity	8	129	0.0147297
GO	regulation of phosphate metabolic process	52	1553	0.0149163
GO	negative regulation of transmembrane transport	6	81	0.0149471
GO	digestive system process	5	59	0.0150222
GO	positive regulation of immune effector process	10	182	0.0151138
GO	serine hydrolase activity	10	182	0.0151138
GO	basal plasma membrane	4	39	0.0152064
GO	positive regulation of sodium ion transport	4	39	0.0152064
GO	water homeostasis	4	39	0.0152064
GO	structural molecule activity	21	508	0.0152148
GO	negative regulation of endoplasmic reticulum unfolded protein response	2	8	0.0154051
GO	glomerular epithelial cell development	2	8	0.0154051
GO	glomerular visceral epithelial cell development	2	8	0.0154051
GO	pharyngeal arch artery morphogenesis	2	8	0.0154051
GO	negative regulation of cytoplasmic translation	2	8	0.0154051
GO	negative regulation of mRNA catabolic process	2	8	0.0154051
GO	common bile duct development	2	8	0.0154051
GO	regulation of auditory receptor cell differentiation	2	8	0.0154051
GO	regulation of inner ear receptor cell differentiation	2	8	0.0154051
GO	regulation of mechanoreceptor differentiation	2	8	0.0154051
GO	negative regulation of cytokine production	11	210	0.0154479
GO	regulation of plasma membrane bounded cell projection assembly	9	156	0.0154705
GO	anion channel activity	6	82	0.0158024
GO	extrinsic apoptotic signaling pathway	6	82	0.0158024
GO	regulation of plasma membrane bounded cell projection organization	25	638	0.0158766
GO	regulation of leukocyte proliferation	11	211	0.0159499
GO	positive regulation of protein ubiquitination	7	106	0.0160013
GO	regulation of morphogenesis of an epithelium	7	106	0.0160013
GO	ribonucleoside monophosphate metabolic process	8	131	0.0160291
GO	nucleoside monophosphate biosynthetic process	5	60	0.0160657
GO	nucleoside triphosphate biosynthetic process	5	60	0.0160657
GO	NAD binding	5	60	0.0160657
GO	positive regulation of protein phosphorylation	31	836	0.0160661
GO	endoplasmic reticulum calcium ion homeostasis	3	22	0.0162084
GO	regulation of metanephros development	3	22	0.0162084
GO	positive regulation of CD4-positive, alpha-beta T cell differentiation	3	22	0.0162084
GO	negative regulation of protein tyrosine kinase activity	3	22	0.0162084
GO	regulation of actin filament-based process	15	327	0.016254
GO	NADP binding	4	40	0.0165752
GO	establishment or maintenance of apical/basal cell polarity	4	40	0.0165752
GO	establishment or maintenance of bipolar cell polarity	4	40	0.0165752
GO	animal organ morphogenesis	20	481	0.016612
GO	positive regulation of hydrolase activity	19	450	0.0166887
GO	positive regulation of transporter activity	6	83	0.0166909
GO	establishment of protein localization to membrane	10	185	0.016761
GO	cell recognition	7	107	0.0167707
GO	neuron projection	36	1008	0.0168989
GO	Golgi apparatus	40	1146	0.0171289
GO	growth cone	9	159	0.0173096
GO	dendrite	18	421	0.0174069
GO	enzyme linked receptor protein signaling pathway	20	484	0.0176386
GO	positive regulation of molecular function	43	1253	0.0178143
GO	regulation of cytokine secretion	9	160	0.0179567
GO	ion gated channel activity	4	41	0.0180187
GO	skeletal system morphogenesis	8	134	0.0181308
GO	regulation of cytokine production	22	549	0.018172
GO	negative regulation of cation transmembrane transport	5	62	0.0182949
GO	apoptotic mitochondrial changes	5	62	0.0182949
GO	striated muscle cell differentiation	5	62	0.0182949
GO	positive regulation of protein complex disassembly	3	23	0.0183052
GO	dopamine receptor binding	3	23	0.0183052
GO	sex determination	3	23	0.0183052
GO	positive regulation of epithelial cell migration	7	109	0.0183873
GO	regulation of synapse organization	8	135	0.0188732
GO	positive regulation of transmembrane transport	8	135	0.0188732
GO	embryonic organ morphogenesis	8	135	0.0188732
GO	negative regulation of nitrogen compound metabolic process	63	1969	0.0189214
GO	acid phosphatase activity	2	9	0.0194862
GO	arginine catabolic process	2	9	0.0194862
GO	positive regulation of endoplasmic reticulum unfolded protein response	2	9	0.0194862
GO	regulation of protein heterodimerization activity	2	9	0.0194862
GO	negative regulation of metanephros development	2	9	0.0194862
GO	pattern specification involved in kidney development	2	9	0.0194862
GO	oxidoreductase activity, oxidizing metal ions, NAD or NADP as acceptor	2	9	0.0194862
GO	actin filament severing	2	9	0.0194862
GO	nephric duct morphogenesis	2	9	0.0194862
GO	regulation of guanyl-nucleotide exchange factor activity	2	9	0.0194862
GO	branching involved in labyrinthine layer morphogenesis	2	9	0.0194862
GO	cell wall	2	9	0.0194862
GO	establishment of epithelial cell apical/basal polarity	2	9	0.0194862
GO	positive regulation of protein exit from endoplasmic reticulum	2	9	0.0194862
GO	bile acid secretion	2	9	0.0194862
GO	adult feeding behavior	2	9	0.0194862
GO	negative regulation of mRNA metabolic process	4	42	0.019538
GO	regulation of phosphorylation	45	1331	0.019626
GO	reproductive process	39	1123	0.0198113
GO	single-organism cellular localization	22	554	0.0199126
GO	positive regulation of nitrogen compound metabolic process	80	2598	0.0201977
GO	negative regulation of neuron differentiation	11	219	0.020417
GO	regulation of ion transmembrane transporter activity	10	191	0.0204485
GO	negative regulation of cytokine biosynthetic process	3	24	0.0205453
GO	positive regulation of cardiac muscle cell differentiation	3	24	0.0205453
GO	establishment of epithelial cell polarity	3	24	0.0205453
GO	cochlea morphogenesis	3	24	0.0205453
GO	vacuole	17	398	0.020624
GO	site of polarized growth	9	164	0.0207218
GO	exocytosis	9	164	0.0207218
GO	regulation of protein phosphorylation	42	1231	0.0207798
GO	negative regulation of apoptotic process	30	820	0.0208307
GO	regulation of membrane depolarization	4	43	0.0211341
GO	cellular response to alcohol	4	43	0.0211341
GO	nucleoside monophosphate metabolic process	8	138	0.0212307
GO	positive regulation of apoptotic process	22	558	0.0213966
GO	regulation of sodium ion transport	6	88	0.0216519
GO	protein localization to membrane	14	309	0.0217723
GO	cell projection membrane	12	250	0.0217996
GO	cellular metal ion homeostasis	18	432	0.0219052
GO	positive regulation of cytokine secretion	7	113	0.0219429
GO	kidney epithelium development	5	65	0.0220059
GO	positive regulation of T cell activation	9	166	0.0222139
GO	calcium ion homeostasis	16	371	0.0224167
GO	negative regulation of cell differentiation	25	659	0.0225942
GO	regulation of protein complex disassembly	6	89	0.0227514
GO	adherens junction organization	4	44	0.0228079
GO	regulation of immune effector process	14	311	0.022856
GO	positive regulation of stress-activated MAPK cascade	8	140	0.0229138
GO	positive regulation of protein targeting to membrane	3	25	0.022929
GO	negative regulation of neural precursor cell proliferation	3	25	0.022929
GO	oxidoreductase activity, acting on a heme group of donors	3	25	0.022929
GO	cell death	26	694	0.0233137
GO	regulation of bone mineralization	5	66	0.0233436
GO	inner ear morphogenesis	5	66	0.0233436
GO	transferase activity, transferring sulfur-containing groups	5	66	0.0233436
GO	cellular divalent inorganic cation homeostasis	16	373	0.0234198
GO	supramolecular complex	23	596	0.0235667
GO	supramolecular fiber	23	596	0.0235667
GO	supramolecular polymer	23	596	0.0235667
GO	positive regulation of cytosolic calcium ion concentration	11	224	0.0236413
GO	positive regulation of programmed cell death	22	564	0.0237818
GO	negative regulation of ion transport	8	141	0.0237896
GO	positive regulation of stress-activated protein kinase signaling cascade	8	141	0.0237896
GO	regulation of calcium ion transport into cytosol	6	90	0.0238879
GO	positive regulation of cation transmembrane transport	7	115	0.023888
GO	oligopeptide transport	2	10	0.0239646
GO	angiotensin-activated signaling pathway	2	10	0.0239646
GO	catenin complex	2	10	0.0239646
GO	negative regulation of RNA catabolic process	2	10	0.0239646
GO	iron coordination entity transport	2	10	0.0239646
GO	actin-dependent ATPase activity	2	10	0.0239646
GO	metanephric tubule development	2	10	0.0239646
GO	Arp2/3 complex binding	2	10	0.0239646
GO	chemorepellent activity	2	10	0.0239646
GO	external encapsulating structure	2	10	0.0239646
GO	negative regulation of sodium ion transmembrane transporter activity	2	10	0.0239646
GO	positive regulation of protein localization to cell periphery	4	45	0.02456
GO	positive regulation of protein localization to plasma membrane	4	45	0.02456
GO	mast cell mediated immunity	1	1	0.0246662
GO	negative regulation of interferon-gamma biosynthetic process	1	1	0.0246662
GO	acireductone dioxygenase [iron(II)-requiring] activity	1	1	0.0246662
GO	beta-mannosidase activity	1	1	0.0246662
GO	aldonic acid metabolic process	1	1	0.0246662
GO	D-gluconate metabolic process	1	1	0.0246662
GO	phosphogluconate 2-dehydrogenase activity	1	1	0.0246662
GO	negative regulation of mRNA cleavage	1	1	0.0246662
GO	negative regulation of mRNA endonucleolytic cleavage involved in unfolded protein response	1	1	0.0246662
GO	regulation of mRNA cleavage	1	1	0.0246662
GO	regulation of mRNA endonucleolytic cleavage involved in unfolded protein response	1	1	0.0246662
GO	cellular response to glial cell derived neurotrophic factor	1	1	0.0246662
GO	negative regulation of microvillus assembly	1	1	0.0246662
GO	negative regulation of thyroid gland epithelial cell proliferation	1	1	0.0246662
GO	regulation of thyroid gland epithelial cell proliferation	1	1	0.0246662
GO	response to glial cell derived neurotrophic factor	1	1	0.0246662
GO	regulation of systemic arterial blood pressure by aortic arch baroreceptor feedback	1	1	0.0246662
GO	purine-specific nucleoside:sodium symporter activity	1	1	0.0246662
GO	B2 bradykinin receptor binding	1	1	0.0246662
GO	beta2-adrenergic receptor activity	1	1	0.0246662
GO	positive regulation of the force of heart contraction by epinephrine	1	1	0.0246662
GO	regulation of systemic arterial blood pressure by norepinephrine-epinephrine	1	1	0.0246662
GO	non-tyrosine kinase fibroblast growth factor receptor activity	1	1	0.0246662
GO	positive regulation of cell communication by electrical coupling	1	1	0.0246662
GO	positive regulation of membrane depolarization during cardiac muscle cell action potential	1	1	0.0246662
GO	negative regulation of thymidylate synthase biosynthetic process	1	1	0.0246662
GO	regulation of thymidylate synthase biosynthetic process	1	1	0.0246662
GO	anterior/posterior pattern specification involved in ureteric bud development	1	1	0.0246662
GO	apoptotic process involved in endocardial cushion morphogenesis	1	1	0.0246662
GO	BMP signaling pathway involved in nephric duct formation	1	1	0.0246662
GO	BMP signaling pathway involved in renal system segmentation	1	1	0.0246662
GO	BMP signaling pathway involved in ureter morphogenesis	1	1	0.0246662
GO	bud dilation involved in lung branching	1	1	0.0246662
GO	intermediate mesodermal cell differentiation	1	1	0.0246662
GO	mesenchymal cell proliferation involved in ureter development	1	1	0.0246662
GO	mesodermal cell fate determination	1	1	0.0246662
GO	negative regulation of branch elongation involved in ureteric bud branching by BMP signaling pathway	1	1	0.0246662
GO	negative regulation of branch elongation involved in ureteric bud branching	1	1	0.0246662
GO	negative regulation of mesenchymal cell proliferation involved in ureter development	1	1	0.0246662
GO	negative regulation of metanephric comma-shaped body morphogenesis	1	1	0.0246662
GO	negative regulation of metanephric S-shaped body morphogenesis	1	1	0.0246662
GO	positive regulation of cardiac muscle fiber development	1	1	0.0246662
GO	positive regulation of cell proliferation involved in outflow tract morphogenesis	1	1	0.0246662
GO	pulmonary artery endothelial tube morphogenesis	1	1	0.0246662
GO	regulation of cardiac muscle fiber development	1	1	0.0246662
GO	regulation of metanephric comma-shaped body morphogenesis	1	1	0.0246662
GO	regulation of metanephric S-shaped body morphogenesis	1	1	0.0246662
GO	regulation of transcription from RNA polymerase II promoter involved in mesonephros development	1	1	0.0246662
GO	specification of ureteric bud anterior/posterior symmetry by BMP signaling pathway	1	1	0.0246662
GO	specification of ureteric bud anterior/posterior symmetry	1	1	0.0246662
GO	ureter epithelial cell differentiation	1	1	0.0246662
GO	glutamatergic postsynaptic density	1	1	0.0246662
GO	acute inflammatory response to non-antigenic stimulus	1	1	0.0246662
GO	positive regulation of retinal cell programmed cell death	1	1	0.0246662
GO	epithelial cell differentiation involved in salivary gland development	1	1	0.0246662
GO	chemokine receptor transport out of membrane raft	1	1	0.0246662
GO	chemokine receptor transport within lipid bilayer	1	1	0.0246662
GO	negative regulation of erythrocyte aggregation	1	1	0.0246662
GO	negative regulation of erythrocyte clearance	1	1	0.0246662
GO	negative regulation of T cell homeostatic proliferation	1	1	0.0246662
GO	negative regulation of transforming growth factor beta3 production	1	1	0.0246662
GO	positive regulation of T cell homeostatic proliferation	1	1	0.0246662
GO	protein transport out of membrane raft	1	1	0.0246662
GO	regulation of erythrocyte clearance	1	1	0.0246662
GO	T-helper 1 cell activation	1	1	0.0246662
GO	contact site	1	1	0.0246662
GO	activating MHC class I receptor activity	1	1	0.0246662
GO	HLA-A specific activating MHC class I receptor activity	1	1	0.0246662
GO	AV node cell-bundle of His cell adhesion involved in cell communication	1	1	0.0246662
GO	cell adhesive protein binding involved in AV node cell-bundle of His cell communication	1	1	0.0246662
GO	transmembrane electron transfer carrier	1	1	0.0246662
GO	interneuron axon guidance	1	1	0.0246662
GO	Purkinje myocyte development	1	1	0.0246662
GO	C-8 sterol isomerase activity	1	1	0.0246662
GO	negative regulation of glutamate receptor signaling pathway	1	1	0.0246662
GO	negative regulation of NMDA glutamate receptor activity	1	1	0.0246662
GO	DH domain binding	1	1	0.0246662
GO	positive regulation of guanyl-nucleotide exchange factor activity	1	1	0.0246662
GO	positive regulation of Rho guanyl-nucleotide exchange factor activity	1	1	0.0246662
GO	negative regulation of T cell mediated cytotoxicity directed against tumor cell target	1	1	0.0246662
GO	negative regulation of T cell mediated immune response to tumor cell	1	1	0.0246662
GO	regulation of T cell mediated cytotoxicity directed against tumor cell target	1	1	0.0246662
GO	chemokine (C-C motif) ligand 2 secretion	1	1	0.0246662
GO	chemokine secretion	1	1	0.0246662
GO	interleukin-10 secretion	1	1	0.0246662
GO	negative regulation of chemokine secretion	1	1	0.0246662
GO	positive regulation of neutrophil mediated killing of bacterium	1	1	0.0246662
GO	positive regulation of neutrophil mediated killing of gram-negative bacterium	1	1	0.0246662
GO	anandamide amidohydrolase activity	1	1	0.0246662
GO	fatty acid amide hydrolase activity	1	1	0.0246662
GO	oleamide hydrolase activity	1	1	0.0246662
GO	positive regulation of intracellular transport of viral material	1	1	0.0246662
GO	regulation of translation at postsynapse, modulating synaptic transmission	1	1	0.0246662
GO	regulation of translation at synapse, modulating synaptic transmission	1	1	0.0246662
GO	positive regulation of neurotrophin production	1	1	0.0246662
GO	negative regulation of pancreatic A cell differentiation	1	1	0.0246662
GO	negative regulation of stomach neuroendocrine cell differentiation	1	1	0.0246662
GO	regulation of pancreatic A cell differentiation	1	1	0.0246662
GO	regulation of stomach neuroendocrine cell differentiation	1	1	0.0246662
GO	negative regulation of hepatocyte growth factor biosynthetic process	1	1	0.0246662
GO	negative regulation of hepatocyte growth factor production	1	1	0.0246662
GO	regulation of hepatocyte growth factor biosynthetic process	1	1	0.0246662
GO	regulation of hepatocyte growth factor production	1	1	0.0246662
GO	gamma-catenin-TCF7L2 complex	1	1	0.0246662
GO	Golgi to plasma membrane CFTR protein transport	1	1	0.0246662
GO	response to herbicide	1	1	0.0246662
GO	base-excision repair, DNA ligation	1	1	0.0246662
GO	DNA ligase III-XRCC1 complex	1	1	0.0246662
GO	double-stranded DNA-dependent ATPase activity	1	1	0.0246662
GO	negative regulation of phospholipase A2 activity	1	1	0.0246662
GO	hyaloid vascular plexus regression	1	1	0.0246662
GO	oxytocin receptor activity	1	1	0.0246662
GO	regulation of branching involved in salivary gland morphogenesis by epithelial-mesenchymal signaling	1	1	0.0246662
GO	arginine deiminase activity	1	1	0.0246662
GO	arginine deiminase pathway	1	1	0.0246662
GO	polymeric immunoglobulin receptor activity	1	1	0.0246662
GO	cellular organofluorine metabolic process	1	1	0.0246662
GO	cellular organohalogen metabolic process	1	1	0.0246662
GO	iron-cytochrome-c reductase activity	1	1	0.0246662
GO	nitrate catabolic process	1	1	0.0246662
GO	nitric oxide catabolic process	1	1	0.0246662
GO	nitric oxide dioxygenase activity	1	1	0.0246662
GO	oxidoreductase activity, acting on paired donors, with incorporation or reduction of molecular oxygen, NAD(P)H as one donor, and incorporation of two atoms of oxygen into one donor	1	1	0.0246662
GO	coreceptor-mediated virion attachment to host cell	1	1	0.0246662
GO	negative regulation of satellite cell differentiation	1	1	0.0246662
GO	epithelial cell proliferation involved in prostate gland development	1	1	0.0246662
GO	epithelial cell proliferation involved in prostatic bud elongation	1	1	0.0246662
GO	regulation of cell proliferation involved in tissue homeostasis	1	1	0.0246662
GO	tooth eruption	1	1	0.0246662
GO	establishment of secretory granule localization	1	1	0.0246662
GO	establishment of planar polarity of follicular epithelium	1	1	0.0246662
GO	establishment or maintenance of polarity of follicular epithelium	1	1	0.0246662
GO	negative regulation of ATF6-mediated unfolded protein response	1	1	0.0246662
GO	regulation of ATF6-mediated unfolded protein response	1	1	0.0246662
GO	integral component of nuclear outer membrane	1	1	0.0246662
GO	intrinsic component of nuclear outer membrane	1	1	0.0246662
GO	mitochondrial ribosome assembly	1	1	0.0246662
GO	cystine secondary active transmembrane transporter activity	1	1	0.0246662
GO	cystine:glutamate antiporter activity	1	1	0.0246662
GO	neutral L-amino acid secondary active transmembrane transporter activity	1	1	0.0246662
GO	sulfur-containing amino acid secondary active transmembrane transporter activity	1	1	0.0246662
GO	large latent transforming growth factor-beta complex	1	1	0.0246662
GO	renal phosphate ion absorption	1	1	0.0246662
GO	axonemal microtubule depolymerization	1	1	0.0246662
GO	cilium disassembly	1	1	0.0246662
GO	plus-end specific microtubule depolymerization	1	1	0.0246662
GO	sperm flagellum movement involved in flagellated sperm motility	1	1	0.0246662
GO	sperm flagellum movement	1	1	0.0246662
GO	eye pigment metabolic process	1	1	0.0246662
GO	pigment metabolic process involved in developmental pigmentation	1	1	0.0246662
GO	pigment metabolic process involved in pigmentation	1	1	0.0246662
GO	rhodopsin metabolic process	1	1	0.0246662
GO	inositol-1,3,4,5,6-pentakisphosphate kinase activity	1	1	0.0246662
GO	neural plate anterior/posterior regionalization	1	1	0.0246662
GO	ferrous iron export across plasma membrane	1	1	0.0246662
GO	iron cation export	1	1	0.0246662
GO	iron channel activity	1	1	0.0246662
GO	spleen trabecula formation	1	1	0.0246662
GO	tricellular tight junction assembly	1	1	0.0246662
GO	steroid 7-alpha-hydroxylase activity	1	1	0.0246662
GO	blood vessel endothelial cell delamination	1	1	0.0246662
GO	delamination	1	1	0.0246662
GO	negative regulation of brown fat cell differentiation	1	1	0.0246662
GO	positive regulation of macrophage inflammatory protein 1 alpha production	1	1	0.0246662
GO	signal transduction involved in regulation of aerobic respiration	1	1	0.0246662
GO	actin filament debranching	1	1	0.0246662
GO	negative regulation of interferon-alpha biosynthetic process	1	1	0.0246662
GO	alanylglutamate dipeptidase activity	1	1	0.0246662
GO	cytosolic dipeptidase activity	1	1	0.0246662
GO	bioluminescence	1	1	0.0246662
GO	cellular response to oleic acid	1	1	0.0246662
GO	molybdenum cofactor sulfurtransferase activity	1	1	0.0246662
GO	Mo-molybdopterin cofactor sulfurase activity	1	1	0.0246662
GO	L-gulonate 3-dehydrogenase activity	1	1	0.0246662
GO	transcription factor TFIIF complex	1	1	0.0246662
GO	hepatocyte growth factor binding	1	1	0.0246662
GO	negative regulation of centriole elongation	1	1	0.0246662
GO	acetylcholine secretion	1	1	0.0246662
GO	glutamine-phenylpyruvate transaminase activity	1	1	0.0246662
GO	L-glutamine:pyruvate aminotransferase activity	1	1	0.0246662
GO	L-kynurenine metabolic process	1	1	0.0246662
GO	L-phenylalanine:pyruvate aminotransferase activity	1	1	0.0246662
GO	sevenless binding	1	1	0.0246662
GO	negative regulation of intracellular calcium activated chloride channel activity	1	1	0.0246662
GO	regulation of intracellular calcium activated chloride channel activity	1	1	0.0246662
GO	EH domain binding	1	1	0.0246662
GO	glycerate dehydrogenase activity	1	1	0.0246662
GO	glyoxylate reductase (NADP) activity	1	1	0.0246662
GO	hydroxypyruvate reductase activity	1	1	0.0246662
GO	actin filament branch point	1	1	0.0246662
GO	podosome ring	1	1	0.0246662
GO	positive regulation of invadopodium assembly	1	1	0.0246662
GO	regulation of invadopodium assembly	1	1	0.0246662
GO	ventral surface of cell	1	1	0.0246662
GO	dentinogenesis	1	1	0.0246662
GO	osteoclast maturation	1	1	0.0246662
GO	1-alkenylglycerophosphoethanolamine O-acyltransferase activity	1	1	0.0246662
GO	cellular component assembly	58	1816	0.0246935
GO	regulation of transmembrane transporter activity	10	197	0.0246961
GO	regulation of MAPK cascade	24	632	0.0248676
GO	regulation of gliogenesis	7	116	0.0249037
GO	alpha-tubulin binding	3	26	0.0254565
GO	mechanoreceptor differentiation	3	26	0.0254565
GO	regulation of interleukin-4 production	3	26	0.0254565
GO	intestinal absorption	3	26	0.0254565
GO	positive regulation of CD4-positive, alpha-beta T cell activation	3	26	0.0254565
GO	negative regulation of programmed cell death	30	834	0.0254594
GO	negative regulation of developmental growth	6	92	0.0262736
GO	epidermal growth factor receptor signaling pathway	4	46	0.0263913
GO	regulation of sodium ion transmembrane transporter activity	4	46	0.0263913
GO	embryonic skeletal system development	4	46	0.0263913
GO	positive regulation of cell-matrix adhesion	4	46	0.0263913
GO	sulfotransferase activity	4	46	0.0263913
GO	regulation of protein modification process	50	1536	0.0266154
GO	response to mechanical stimulus	7	118	0.0270231
GO	response to chemical	62	1972	0.0273146
GO	positive regulation of JUN kinase activity	5	69	0.0276676
GO	actin binding	16	381	0.0277737
GO	positive regulation of cell death	23	606	0.0278254
GO	protein complex subunit organization	33	943	0.0278473
GO	regulation of homotypic cell-cell adhesion	3	27	0.0281273
GO	positive regulation of collagen biosynthetic process	3	27	0.0281273
GO	positive regulation of receptor internalization	3	27	0.0281273
GO	cell differentiation involved in embryonic placenta development	3	27	0.0281273
GO	regulation of T-helper cell differentiation	3	27	0.0281273
GO	positive regulation of DNA-templated transcription, elongation	3	27	0.0281273
GO	dicarboxylic acid transmembrane transporter activity	3	27	0.0281273
GO	MAPK cascade	7	119	0.0281274
GO	positive regulation of JNK cascade	7	119	0.0281274
GO	regulation of mitochondrial membrane permeability	4	47	0.0283024
GO	lung alveolus development	4	47	0.0283024
GO	negative regulation of binding	8	146	0.0285228
GO	regulation of stress-activated MAPK cascade	10	202	0.0286932
GO	cellular component organization	119	4116	0.0287555
GO	myeloid leukocyte migration	6	94	0.0288124
GO	striated muscle tissue development	6	94	0.0288124
GO	lipase activity	6	94	0.0288124
GO	desensitization of G-protein coupled receptor protein signaling pathway	2	11	0.0288183
GO	negative adaptation of signaling pathway	2	11	0.0288183
GO	activation of cysteine-type endopeptidase activity	2	11	0.0288183
GO	endothelial tube morphogenesis	2	11	0.0288183
GO	morphogenesis of an endothelium	2	11	0.0288183
GO	cysteine-type endopeptidase activity involved in execution phase of apoptosis	2	11	0.0288183
GO	flotillin complex	2	11	0.0288183
GO	regulation of branching involved in salivary gland morphogenesis	2	11	0.0288183
GO	cell communication involved in cardiac conduction	2	11	0.0288183
GO	negative regulation of neuron migration	2	11	0.0288183
GO	nephron epithelium morphogenesis	2	11	0.0288183
GO	nephron tubule morphogenesis	2	11	0.0288183
GO	myoblast migration	2	11	0.0288183
GO	regulation of gastric acid secretion	2	11	0.0288183
GO	metanephric epithelium development	2	11	0.0288183
GO	negative regulation of epidermal growth factor-activated receptor activity	2	11	0.0288183
GO	polarized epithelial cell differentiation	2	11	0.0288183
GO	negative regulation of sodium ion transmembrane transport	2	11	0.0288183
GO	iron ion transmembrane transport	2	11	0.0288183
GO	negative regulation of cell projection organization	9	174	0.0289551
GO	cellular response to chemical stimulus	39	1155	0.0291674
GO	negative regulation of developmental process	31	878	0.0291786
GO	Rho guanyl-nucleotide exchange factor activity	5	70	0.0292144
GO	channel regulator activity	7	120	0.0292619
GO	regulation of cell morphogenesis	18	447	0.0294095
GO	regulation of stress-activated protein kinase signaling cascade	10	203	0.0295447
GO	regulation of cell differentiation	52	1619	0.0297954
GO	positive regulation of leukocyte cell-cell adhesion	9	175	0.0298883
GO	regulation of cytosolic calcium ion concentration	12	262	0.0298968
GO	transcription factor activity, RNA polymerase II distal enhancer sequence-specific binding	6	95	0.0301403
GO	positive regulation of calcium ion transport into cytosol	4	48	0.0302937
GO	mesonephric tubule development	4	48	0.0302937
GO	regulation of Rho protein signal transduction	7	121	0.030427
GO	anchored component of membrane	8	148	0.0305862
GO	chloride channel activity	5	71	0.0308148
GO	granulocyte migration	5	71	0.0308148
GO	ATP hydrolysis coupled cation transmembrane transport	3	28	0.0309411
GO	ATP hydrolysis coupled ion transmembrane transport	3	28	0.0309411
GO	ATP hydrolysis coupled proton transport	3	28	0.0309411
GO	energy coupled proton transmembrane transport, against electrochemical gradient	3	28	0.0309411
GO	negative regulation of myoblast differentiation	3	28	0.0309411
GO	positive regulation of collagen metabolic process	3	28	0.0309411
GO	positive regulation of multicellular organismal metabolic process	3	28	0.0309411
GO	synapse	21	548	0.0315768
GO	cellular calcium ion homeostasis	15	356	0.0316181
GO	transcriptional activator activity, RNA polymerase II transcription regulatory region sequence-specific binding	15	356	0.0316181
GO	ion channel binding	7	122	0.0316228
GO	Ras guanyl-nucleotide exchange factor activity	7	122	0.0316228
GO	embryonic organ development	8	149	0.0316554
GO	epithelium development	9	177	0.0318175
GO	protein kinase binding	23	615	0.0321396
GO	cellular response to lipid	12	265	0.0322216
GO	side of membrane	14	326	0.0323097
GO	mesonephric epithelium development	4	49	0.0323656
GO	signaling adaptor activity	4	49	0.0323656
GO	chemokine receptor binding	4	49	0.0323656
GO	single-organism organelle organization	31	886	0.0324211
GO	positive regulation of synapse assembly	5	72	0.0324692
GO	positive regulation of muscle organ development	5	72	0.0324692
GO	positive regulation of striated muscle tissue development	5	72	0.0324692
GO	neuron part	47	1449	0.0327375
GO	regulation of leukocyte mediated immunity	9	178	0.0328138
GO	positive regulation of gene expression	52	1630	0.0331452
GO	regulation of fibroblast growth factor receptor signaling pathway	3	29	0.0338969
GO	ATP hydrolysis coupled transmembrane transport	3	29	0.0338969
GO	extrinsic apoptotic signaling pathway in absence of ligand	3	29	0.0338969
GO	signal transduction in absence of ligand	3	29	0.0338969
GO	positive regulation of cardiocyte differentiation	3	29	0.0338969
GO	nerve development	3	29	0.0338969
GO	one-carbon compound transport	2	12	0.0340262
GO	skeletal muscle organ development	2	12	0.0340262
GO	erythrocyte homeostasis	2	12	0.0340262
GO	cysteine-type endopeptidase activity involved in apoptotic process	2	12	0.0340262
GO	membrane hyperpolarization	2	12	0.0340262
GO	positive regulation of actin filament depolymerization	2	12	0.0340262
GO	pseudopodium	2	12	0.0340262
GO	protein kinase C signaling	2	12	0.0340262
GO	response to thyroid hormone	2	12	0.0340262
GO	negative regulation of lipase activity	2	12	0.0340262
GO	D1 dopamine receptor binding	2	12	0.0340262
GO	heart valve formation	2	12	0.0340262
GO	lysophospholipid acyltransferase activity	2	12	0.0340262
GO	L-glutamate transport	2	12	0.0340262
GO	regulation of transporter activity	10	208	0.0340718
GO	negative regulation of protein secretion	7	124	0.0341081
GO	regulation of protein localization to membrane	7	124	0.0341081
GO	regulation of biomineral tissue development	5	73	0.034178
GO	positive regulation of muscle tissue development	5	73	0.034178
GO	muscle organ development	5	73	0.034178
GO	brush border	5	73	0.034178
GO	kinase binding	25	686	0.0342644
GO	phosphoprotein binding	6	98	0.034362
GO	positive regulation of cellular protein localization	15	360	0.0343719
GO	carbon-carbon lyase activity	4	50	0.0345186
GO	keratinocyte differentiation	4	50	0.0345186
GO	hydrogen ion transmembrane transport	4	50	0.0345186
GO	positive regulation of protein secretion	11	238	0.0346274
GO	positive regulation of phosphate metabolic process	34	996	0.0350672
GO	positive regulation of phosphorus metabolic process	34	996	0.0350672
GO	regulation of cation channel activity	7	125	0.0353981
GO	positive regulation of protein modification by small protein conjugation or removal	7	125	0.0353981
GO	signal transduction by protein phosphorylation	7	125	0.0353981
GO	cytokine activity	9	181	0.0359318
GO	negative regulation of metabolic process	71	2336	0.0361406
GO	positive regulation of cell communication	46	1423	0.0361503
GO	regulation of protein metabolic process	70	2299	0.0361615
GO	receptor-mediated endocytosis	7	126	0.0367199
GO	manganese ion binding	4	51	0.0367528
GO	regulation of actin filament depolymerization	4	51	0.0367528
GO	thymus development	4	51	0.0367528
GO	negative regulation of interferon-gamma production	3	30	0.0369937
GO	negative regulation of cation channel activity	3	30	0.0369937
GO	zymogen activation	3	30	0.0369937
GO	cellular response to BMP stimulus	3	30	0.0369937
GO	negative regulation of glial cell differentiation	3	30	0.0369937
GO	response to BMP	3	30	0.0369937
GO	smooth muscle cell differentiation	3	30	0.0369937
GO	negative regulation of receptor activity	3	30	0.0369937
GO	regulation of transcription elongation from RNA polymerase II promoter	3	30	0.0369937
GO	molecular function regulator	39	1177	0.0373901
GO	organic substance transport	52	1643	0.0374766
GO	positive regulation of interleukin-6 production	5	75	0.0377601
GO	positive regulation of ion transmembrane transport	7	127	0.0380739
GO	regulation of MAP kinase activity	12	272	0.038145
GO	transmembrane receptor protein tyrosine kinase signaling pathway	14	334	0.0383825
GO	regulation of developmental growth	14	334	0.0383825
GO	regulation of cellular protein metabolic process	65	2122	0.0385599
GO	axon guidance	8	155	0.0386091
GO	purine ribonucleotide biosynthetic process	6	101	0.0389479
GO	exopeptidase activity	6	101	0.0389479
GO	positive regulation of immune system process	25	695	0.0390237
GO	synapse part	25	695	0.0390237
GO	mesenchyme development	4	52	0.0390685
GO	negative regulation of cellular biosynthetic process	42	1288	0.0392238
GO	actin filament organization	9	184	0.0392474
GO	positive regulation of signaling	46	1432	0.0395399
GO	fascia adherens	2	13	0.0395679
GO	adaptation of signaling pathway	2	13	0.0395679
GO	arginine metabolic process	2	13	0.0395679
GO	surfactant homeostasis	2	13	0.0395679
GO	lymph vessel development	2	13	0.0395679
GO	urogenital system development	2	13	0.0395679
GO	annealing activity	2	13	0.0395679
GO	messenger ribonucleoprotein complex	2	13	0.0395679
GO	regulation of cytoplasmic translation	2	13	0.0395679
GO	cranial nerve morphogenesis	2	13	0.0395679
GO	hepatocyte apoptotic process	2	13	0.0395679
GO	dystrophin-associated glycoprotein complex	2	13	0.0395679
GO	glycoprotein complex	2	13	0.0395679
GO	regulation of T-helper 2 cell differentiation	2	13	0.0395679
GO	generation of neurons	2	13	0.0395679
GO	positive regulation of metanephros development	2	13	0.0395679
GO	sperm axoneme assembly	2	13	0.0395679
GO	microvillus assembly	2	13	0.0395679
GO	establishment of apical/basal cell polarity	2	13	0.0395679
GO	L-glutamate transmembrane transporter activity	2	13	0.0395679
GO	regulation of mitotic spindle assembly	2	13	0.0395679
GO	ventricular cardiac muscle cell action potential	2	13	0.0395679
GO	protein homooligomerization	13	305	0.0401705
GO	regulation of cell development	31	903	0.040222
GO	positive regulation of interleukin-2 production	3	31	0.0402303
GO	regulation of protein targeting to membrane	3	31	0.0402303
GO	peptidase activator activity	3	31	0.0402303
GO	negative regulation of epithelial cell proliferation	7	129	0.0408792
GO	neuron projection guidance	8	157	0.0411374
GO	receptor internalization	4	53	0.0414656
GO	response to osmotic stress	4	53	0.0414656
GO	epidermal cell differentiation	5	77	0.0415639
GO	liver development	5	77	0.0415639
GO	G-protein coupled receptor binding	11	246	0.0423143
GO	positive regulation of catalytic activity	32	942	0.04234
GO	regulation of binding	14	339	0.0425693
GO	cellular response to growth factor stimulus	9	187	0.042765
GO	actin cytoskeleton	9	187	0.042765
GO	proteolysis	31	909	0.0432882
GO	phospholipase activity	5	78	0.0435494
GO	fatty acid derivative transport	3	32	0.0436051
GO	icosanoid transport	3	32	0.0436051
GO	beta-amyloid binding	3	32	0.0436051
GO	vesicle transport along microtubule	3	32	0.0436051
GO	regulation of astrocyte differentiation	3	32	0.0436051
GO	establishment or maintenance of epithelial cell apical/basal polarity	3	32	0.0436051
GO	iron ion transport	3	32	0.0436051
GO	lipid homeostasis	6	104	0.0439056
GO	positive regulation of alpha-beta T cell activation	4	54	0.0439443
GO	regulation of establishment of protein localization to plasma membrane	4	54	0.0439443
GO	positive regulation of intracellular signal transduction	29	841	0.0440442
GO	regulation of endocytosis	10	218	0.0445366
GO	cellular component organization or biogenesis	119	4187	0.0447966
GO	negative regulation of peptide secretion	7	132	0.0453338
GO	intermediate filament binding	2	14	0.0454239
GO	negative regulation of oligodendrocyte differentiation	2	14	0.0454239
GO	specification of animal organ identity	2	14	0.0454239
GO	positive regulation of immune response to tumor cell	2	14	0.0454239
GO	positive regulation of response to tumor cell	2	14	0.0454239
GO	oxidoreductase activity, oxidizing metal ions	2	14	0.0454239
GO	regulation of histone phosphorylation	2	14	0.0454239
GO	regulation of inclusion body assembly	2	14	0.0454239
GO	nephron tubule formation	2	14	0.0454239
GO	ganglion development	2	14	0.0454239
GO	male sex determination	2	14	0.0454239
GO	cation:sugar symporter activity	2	14	0.0454239
GO	sugar:proton symporter activity	2	14	0.0454239
GO	diacylglycerol metabolic process	2	14	0.0454239
GO	acidic amino acid transmembrane transporter activity	2	14	0.0454239
GO	vocalization behavior	2	14	0.0454239
GO	regulation of growth	23	638	0.0454439
GO	muscle structure development	5	79	0.045591
GO	regulation of phosphatidylinositol 3-kinase signaling	5	79	0.045591
GO	regulation of immune response	21	571	0.0456222
GO	sarcolemma	6	105	0.0456419
GO	positive regulation of signal transduction	41	1268	0.0460975
GO	regulation of sodium ion transmembrane transport	4	55	0.0465044
GO	positive regulation of receptor-mediated endocytosis	4	55	0.0465044
GO	anterior/posterior pattern specification	8	161	0.0465183
GO	positive regulation of cell differentiation	32	950	0.0465419
GO	apoptotic signaling pathway	11	250	0.0465685
GO	negative regulation of secretion	10	220	0.0468647
GO	response to acid chemical	10	220	0.0468647
GO	regulation of striated muscle tissue development	7	133	0.0468851
GO	intrinsic apoptotic signaling pathway in response to endoplasmic reticulum stress	3	33	0.0471166
GO	regulation of pri-miRNA transcription from RNA polymerase II promoter	3	33	0.0471166
GO	regulation of protein localization to cell surface	3	33	0.0471166
GO	positive regulation of calcium ion transport	6	106	0.0474203
GO	cellular homeostasis	24	675	0.0474607
GO	hair cycle process	5	80	0.0476887
GO	molting cycle process	5	80	0.0476887
GO	regulation of adaptive immune response based on somatic recombination of immune receptors built from immunoglobulin superfamily domains	7	134	0.04847
GO	regulation of cell shape	7	134	0.04847
GO	urea transmembrane transport	1	2	0.0487253
GO	pentose biosynthetic process	1	2	0.0487253
GO	endoribonuclease inhibitor activity	1	2	0.0487253
GO	negative regulation of endoribonuclease activity	1	2	0.0487253
GO	negative regulation of IRE1-mediated unfolded protein response	1	2	0.0487253
GO	negative regulation of ribonuclease activity	1	2	0.0487253
GO	negative regulation of GTP binding	1	2	0.0487253
GO	pyrimidine- and adenine-specific:sodium symporter activity	1	2	0.0487253
GO	pyrimidine nucleoside transport	1	2	0.0487253
GO	desensitization of G-protein coupled receptor protein signaling pathway by arrestin	1	2	0.0487253
GO	maintenance of protein location in membrane	1	2	0.0487253
GO	maintenance of protein location in plasma membrane	1	2	0.0487253
GO	arginase activity	1	2	0.0487253
GO	arginine catabolic process to ornithine	1	2	0.0487253
GO	B cell negative selection	1	2	0.0487253
GO	response to mycotoxin	1	2	0.0487253
GO	branched-chain amino acid biosynthetic process	1	2	0.0487253
GO	branched-chain-amino-acid transaminase activity	1	2	0.0487253
GO	leucine biosynthetic process	1	2	0.0487253
GO	L-isoleucine transaminase activity	1	2	0.0487253
GO	L-leucine transaminase activity	1	2	0.0487253
GO	L-valine transaminase activity	1	2	0.0487253
GO	valine biosynthetic process	1	2	0.0487253
GO	anterior/posterior pattern specification involved in kidney development	1	2	0.0487253
GO	BMP signaling pathway involved in heart induction	1	2	0.0487253
GO	cardiac jelly development	1	2	0.0487253
GO	cloacal septation	1	2	0.0487253
GO	negative regulation of cell proliferation involved in heart morphogenesis	1	2	0.0487253
GO	pattern specification involved in mesonephros development	1	2	0.0487253
GO	positive regulation of mesenchymal stem cell proliferation	1	2	0.0487253
GO	regulation of mesenchymal stem cell proliferation	1	2	0.0487253
GO	regulation of transcription from RNA polymerase II promoter involved in kidney development	1	2	0.0487253
GO	positive regulation of dipeptide transmembrane transport	1	2	0.0487253
GO	positive regulation of dipeptide transport	1	2	0.0487253
GO	positive regulation of oligopeptide transport	1	2	0.0487253
GO	regulation of dipeptide transmembrane transport	1	2	0.0487253
GO	regulation of dipeptide transport	1	2	0.0487253
GO	regulation of oligopeptide transport	1	2	0.0487253
GO	positive regulation of T cell mediated immune response to tumor cell	1	2	0.0487253
GO	regulation of erythrocyte aggregation	1	2	0.0487253
GO	oviduct epithelium development	1	2	0.0487253
GO	uterine epithelium development	1	2	0.0487253
GO	granuloma formation	1	2	0.0487253
GO	CRLF-CLCF1 complex	1	2	0.0487253
GO	MHC class I receptor activity	1	2	0.0487253
GO	neuropeptide catabolic process	1	2	0.0487253
GO	piccolo-bassoon transport vesicle	1	2	0.0487253
GO	cholestenol delta-isomerase activity	1	2	0.0487253
GO	positive regulation of NMDA glutamate receptor activity	1	2	0.0487253
GO	fasciculation of motor neuron axon	1	2	0.0487253
GO	positive regulation of eosinophil activation	1	2	0.0487253
GO	positive regulation of eosinophil degranulation	1	2	0.0487253
GO	positive regulation of neutrophil mediated cytotoxicity	1	2	0.0487253
GO	positive regulation of neutrophil mediated killing of symbiont cell	1	2	0.0487253
GO	regulation of neutrophil mediated killing of bacterium	1	2	0.0487253
GO	regulation of neutrophil mediated killing of gram-negative bacterium	1	2	0.0487253
GO	amidase activity	1	2	0.0487253
GO	dendritic filopodium	1	2	0.0487253
GO	host cell nuclear part	1	2	0.0487253
GO	modulation by host of viral RNA genome replication	1	2	0.0487253
GO	negative regulation of long term synaptic depression	1	2	0.0487253
GO	spine apparatus	1	2	0.0487253
GO	viral replication complex	1	2	0.0487253
GO	glycerol-3-phosphate catabolic process	1	2	0.0487253
GO	glycerol-3-phosphate dehydrogenase activity	1	2	0.0487253
GO	glycerophosphate shuttle	1	2	0.0487253
GO	G-protein beta/gamma-subunit complex	1	2	0.0487253
GO	regulation of neurotrophin production	1	2	0.0487253
GO	auditory receptor cell fate determination	1	2	0.0487253
GO	cell-cell signaling involved in cell fate commitment	1	2	0.0487253
GO	lateral inhibition	1	2	0.0487253
GO	N-box binding	1	2	0.0487253
GO	oculomotor nerve development	1	2	0.0487253
GO	positive regulation of mitotic cell cycle, embryonic	1	2	0.0487253
GO	renal interstitial fibroblast development	1	2	0.0487253
GO	trochlear nerve development	1	2	0.0487253
GO	basement membrane disassembly	1	2	0.0487253
GO	inhibin B complex	1	2	0.0487253
GO	iron chelate transport	1	2	0.0487253
GO	siderophore transport	1	2	0.0487253
GO	double-strand break repair via alternative nonhomologous end joining	1	2	0.0487253
GO	DNA rewinding	1	2	0.0487253
GO	myoblast migration involved in skeletal muscle regeneration	1	2	0.0487253
GO	response to anoxia	1	2	0.0487253
GO	kidney field specification	1	2	0.0487253
GO	negative regulation of apoptotic process involved in metanephric collecting duct development	1	2	0.0487253
GO	negative regulation of apoptotic process involved in metanephric nephron tubule development	1	2	0.0487253
GO	negative regulation of mesenchymal cell apoptotic process involved in metanephric nephron morphogenesis	1	2	0.0487253
GO	pattern specification involved in pronephros development	1	2	0.0487253
GO	positive regulation of metanephric DCT cell differentiation	1	2	0.0487253
GO	pronephric field specification	1	2	0.0487253
GO	regulation of apoptotic process involved in metanephric collecting duct development	1	2	0.0487253
GO	regulation of apoptotic process involved in metanephric nephron tubule development	1	2	0.0487253
GO	regulation of mesenchymal cell apoptotic process involved in metanephric nephron morphogenesis	1	2	0.0487253
GO	regulation of metanephric DCT cell differentiation	1	2	0.0487253
GO	regulation of thyroid-stimulating hormone secretion	1	2	0.0487253
GO	embryonic lung development	1	2	0.0487253
GO	negative regulation of phosphatidylinositol biosynthetic process	1	2	0.0487253
GO	histone H3-R26 citrullination	1	2	0.0487253
GO	regulation of growth plate cartilage chondrocyte proliferation	1	2	0.0487253
GO	D4 dopamine receptor binding	1	2	0.0487253
GO	glucosidase II complex	1	2	0.0487253
GO	cupric ion binding	1	2	0.0487253
GO	regulation of calcium ion import across plasma membrane	1	2	0.0487253
GO	BLOC-3 complex	1	2	0.0487253
GO	susceptibility to T cell mediated cytotoxicity	1	2	0.0487253
GO	tendon formation	1	2	0.0487253
GO	CCR3 chemokine receptor binding	1	2	0.0487253
GO	regulation of liquid surface tension	1	2	0.0487253
GO	fungiform papilla morphogenesis	1	2	0.0487253
GO	skeletal muscle fiber differentiation	1	2	0.0487253
GO	bronchus cartilage development	1	2	0.0487253
GO	endochondral bone morphogenesis	1	2	0.0487253
GO	lung smooth muscle development	1	2	0.0487253
GO	male germ-line sex determination	1	2	0.0487253
GO	primary sex determination, germ-line	1	2	0.0487253
GO	primary sex determination	1	2	0.0487253
GO	ureter urothelium development	1	2	0.0487253
GO	Wnt receptor catabolic process	1	2	0.0487253
GO	hydroxymethylglutaryl-CoA lyase activity	1	2	0.0487253
GO	chemorepulsion involved in interneuron migration from the subpallium to the cortex	1	2	0.0487253
GO	negative regulation of type IV hypersensitivity	1	2	0.0487253
GO	mesenchymal cell apoptotic process	1	2	0.0487253
GO	otic vesicle morphogenesis	1	2	0.0487253
GO	positive regulation of skeletal muscle fiber differentiation	1	2	0.0487253
GO	positive regulation of tongue muscle cell differentiation	1	2	0.0487253
GO	regulation of tongue muscle cell differentiation	1	2	0.0487253
GO	tongue morphogenesis	1	2	0.0487253
GO	vagus nerve morphogenesis	1	2	0.0487253
GO	establishment or maintenance of polarity of embryonic epithelium	1	2	0.0487253
GO	positive regulation of histone H3-K79 methylation	1	2	0.0487253
GO	positive regulation of reciprocal meiotic recombination	1	2	0.0487253
GO	regulation of reciprocal meiotic recombination	1	2	0.0487253
GO	UDP-galactose transmembrane transporter activity	1	2	0.0487253
GO	actomyosin, actin portion	1	2	0.0487253
GO	axial mesoderm morphogenesis	1	2	0.0487253
GO	mesoderm migration involved in gastrulation	1	2	0.0487253
GO	substrate-dependent cell migration, cell attachment to substrate	1	2	0.0487253
GO	mucus secretion	1	2	0.0487253
GO	positive regulation of IRE1-mediated unfolded protein response	1	2	0.0487253
GO	endothelial tube lumen extension	1	2	0.0487253
GO	microfibril binding	1	2	0.0487253
GO	procollagen galactosyltransferase activity	1	2	0.0487253
GO	negative regulation of sodium:proton antiporter activity	1	2	0.0487253
GO	diphosphoinositol-pentakisphosphate kinase activity	1	2	0.0487253
GO	inositol heptakisphosphate kinase activity	1	2	0.0487253
GO	regulation of molecular function, epigenetic	1	2	0.0487253
GO	N-acetyllactosaminide beta-1,3-N-acetylglucosaminyltransferase activity	1	2	0.0487253
GO	neural plate pattern specification	1	2	0.0487253
GO	neural plate regionalization	1	2	0.0487253
GO	divalent metal ion export	1	2	0.0487253
GO	bile acid catabolic process	1	2	0.0487253
GO	oxysterol 7-alpha-hydroxylase activity	1	2	0.0487253
GO	regulation of chaperone-mediated protein folding	1	2	0.0487253
GO	chondroitin 6-sulfotransferase activity	1	2	0.0487253
GO	cellular hypotonic salinity response	1	2	0.0487253
GO	hypotonic salinity response	1	2	0.0487253
GO	osmosensor activity	1	2	0.0487253
GO	osmosensory signaling pathway	1	2	0.0487253
GO	positive regulation of chemokine (C-X-C motif) ligand 1 production	1	2	0.0487253
GO	regulation of macrophage inflammatory protein 1 alpha production	1	2	0.0487253
GO	vasopressin secretion	1	2	0.0487253
GO	parathyroid hormone secretion	1	2	0.0487253
GO	positive regulation of protein K48-linked ubiquitination	1	2	0.0487253
GO	alpha-L-fucosidase activity	1	2	0.0487253
GO	fucosidase activity	1	2	0.0487253
GO	aspartic-type endopeptidase inhibitor activity	1	2	0.0487253
GO	response to oleic acid	1	2	0.0487253
GO	transcription factor activity, core RNA polymerase II binding	1	2	0.0487253
GO	acetate biosynthetic process	1	2	0.0487253
GO	acetyl-CoA biosynthetic process from acetate	1	2	0.0487253
GO	propionate biosynthetic process	1	2	0.0487253
GO	regulation of centriole elongation	1	2	0.0487253
GO	immunoglobulin production in mucosal tissue	1	2	0.0487253
GO	acetate ester transport	1	2	0.0487253
GO	acetylcholine transport	1	2	0.0487253
GO	cysteine-S-conjugate beta-lyase activity	1	2	0.0487253
GO	negative regulation of chloride transport	1	2	0.0487253
GO	negative regulation of inorganic anion transmembrane transport	1	2	0.0487253
GO	cuticle development	1	2	0.0487253
GO	cellular response to rapamycin	1	2	0.0487253
GO	concave side of sperm head	1	2	0.0487253
GO	peripheral region of growth cone	1	2	0.0487253
GO	positive regulation of barbed-end actin filament capping	1	2	0.0487253
GO	positive regulation of caveolin-mediated endocytosis	1	2	0.0487253
GO	positive regulation of phagocytosis	4	56	0.0491458
GO	cytoskeleton	42	1311	0.0494927
GO	regulation of intracellular signal transduction	46	1456	0.0497724
GO	growth factor receptor binding	7	135	0.0500886
GO	regulation of lymphocyte mediated immunity	7	135	0.0500886
GO	positive regulation of secretion	16	412	0.0504282
GO	regulation of neurogenesis	27	783	0.0507204
GO	positive regulation of transcription from RNA polymerase II promoter	34	1028	0.0507427
GO	bone morphogenesis	3	34	0.0507628
GO	positive regulation of embryonic development	3	34	0.0507628
GO	protein maturation	8	164	0.0508428
GO	leukocyte migration	8	164	0.0508428
GO	regulation of JNK cascade	8	164	0.0508428
GO	ribonucleotide biosynthetic process	6	108	0.0511043
GO	regulation of microvillus organization	2	15	0.0515753
GO	positive regulation of vacuole organization	2	15	0.0515753
GO	myotube differentiation	2	15	0.0515753
GO	Schmidt-Lanterman incisure	2	15	0.0515753
GO	intracellular calcium activated chloride channel activity	2	15	0.0515753
GO	intracellular chloride channel activity	2	15	0.0515753
GO	chemical homeostasis within a tissue	2	15	0.0515753
GO	head development	2	15	0.0515753
GO	negative regulation of T cell mediated immunity	2	15	0.0515753
GO	dendrite terminus	2	15	0.0515753
GO	neurotrophin binding	2	15	0.0515753
GO	basement membrane organization	2	15	0.0515753
GO	extracellular matrix disassembly	2	15	0.0515753
GO	microfilament motor activity	2	15	0.0515753
GO	filopodium assembly	2	15	0.0515753
GO	pharyngeal system development	2	15	0.0515753
GO	positive regulation of stem cell differentiation	2	15	0.0515753
GO	protein kinase A catalytic subunit binding	2	15	0.0515753
GO	microvillus organization	2	15	0.0515753
GO	establishment of monopolar cell polarity	2	15	0.0515753
GO	glycerol metabolic process	2	15	0.0515753
GO	acidic amino acid transport	2	15	0.0515753
GO	negative regulation of sodium ion transport	2	15	0.0515753
GO	regulation of spindle assembly	2	15	0.0515753
GO	ferric iron transport	2	15	0.0515753
GO	trivalent inorganic cation transport	2	15	0.0515753
GO	protein complex assembly	29	854	0.0516911
GO	regulation of muscle organ development	7	136	0.051741
GO	regulation of muscle tissue development	7	136	0.051741
GO	regulation of protein binding	9	194	0.0517807
GO	pyruvate metabolic process	4	57	0.0518683
GO	multicellular organismal signaling	4	57	0.0518683
GO	ruffle	5	82	0.0520532
GO	single organism reproductive process	32	960	0.0522203
GO	positive regulation of cellular component biogenesis	17	447	0.0524569
GO	negative regulation of biosynthetic process	42	1317	0.0524757
GO	positive regulation of secretion by cell	15	382	0.0526942
GO	negative regulation of phosphate metabolic process	20	547	0.0527003
GO	negative regulation of phosphorus metabolic process	20	547	0.0527003
GO	developmental growth involved in morphogenesis	6	109	0.0530102
GO	positive regulation of leukocyte mediated immunity	6	109	0.0530102
GO	mitochondrion organization	11	256	0.0534825
GO	response to inorganic substance	13	319	0.0538377
GO	negative regulation of protein binding	5	83	0.05432
GO	regulation of blood coagulation	5	83	0.05432
GO	regulation of hemostasis	5	83	0.05432
GO	chloride transmembrane transporter activity	5	83	0.05432
GO	chloride transport	5	83	0.05432
GO	regulation of JUN kinase activity	5	83	0.05432
GO	regulation of small GTPase mediated signal transduction	10	226	0.0543369
GO	phosphorus metabolic process	49	1575	0.0544205
GO	brown fat cell differentiation	3	35	0.0545418
GO	cell fate determination	3	35	0.0545418
GO	regulation of synaptic transmission, GABAergic	3	35	0.0545418
GO	regulation of CD4-positive, alpha-beta T cell differentiation	3	35	0.0545418
GO	aggresome	3	35	0.0545418
GO	filamentous actin	3	35	0.0545418
GO	sodium channel regulator activity	3	35	0.0545418
GO	scaffold protein binding	4	58	0.0546715
GO	odontogenesis of dentin-containing tooth	4	58	0.0546715
GO	skeletal muscle cell differentiation	4	58	0.0546715
GO	vesicle-mediated transport	28	824	0.0548194
GO	positive regulation of cell-substrate adhesion	6	110	0.0549587
GO	growth factor binding	7	138	0.0551478
GO	regulation of response to external stimulus	22	618	0.0553758
GO	single-organism biosynthetic process	28	826	0.0561597
GO	cluster of actin-based cell projections	5	84	0.0566433
GO	positive regulation of leukocyte chemotaxis	5	84	0.0566433
GO	ribose phosphate biosynthetic process	6	111	0.0569501
GO	regulation of epidermal growth factor receptor signaling pathway	4	59	0.057555
GO	positive regulation of reproductive process	4	59	0.057555
GO	response to other organism	15	387	0.0576561
GO	myeloid leukocyte mediated immunity	2	16	0.0580041
GO	negative regulation of multicellular organism growth	2	16	0.0580041
GO	negative regulation of fibroblast growth factor receptor signaling pathway	2	16	0.0580041
GO	node of Ranvier	2	16	0.0580041
GO	decidualization	2	16	0.0580041
GO	ephrin receptor activity	2	16	0.0580041
GO	chromocenter	2	16	0.0580041
GO	Wnt-activated receptor activity	2	16	0.0580041
GO	polypeptide N-acetylgalactosaminyltransferase activity	2	16	0.0580041
GO	renal tubule morphogenesis	2	16	0.0580041
GO	regulation of Arp2/3 complex-mediated actin nucleation	2	16	0.0580041
GO	melanosome organization	2	16	0.0580041
GO	melanosome transport	2	16	0.0580041
GO	retinoic acid receptor signaling pathway	2	16	0.0580041
GO	establishment or maintenance of monopolar cell polarity	2	16	0.0580041
GO	establishment of nucleus localization	2	16	0.0580041
GO	cell separation after cytokinesis	2	16	0.0580041
GO	positive regulation of viral release from host cell	2	16	0.0580041
GO	positive regulation of cytokine production	14	355	0.0581171
GO	positive regulation of cytokine production involved in immune response	3	36	0.0584514
GO	vesicle cytoskeletal trafficking	3	36	0.0584514
GO	protein processing	7	140	0.0586913
GO	endosome membrane	7	140	0.0586913
GO	regulation of inflammatory response	11	261	0.059745
GO	protein localization	49	1586	0.0598855
GO	regulation of exocytosis	8	170	0.06025
GO	response to lipid	18	489	0.0604902
GO	skeletal system development	7	141	0.0605145
GO	regulation of cardiac muscle contraction	4	60	0.0605186
GO	regulation of cartilage development	4	60	0.0605186
GO	collagen binding	4	60	0.0605186
GO	positive regulation of phosphatidylinositol 3-kinase signaling	4	60	0.0605186
GO	negative regulation of hydrolase activity	13	325	0.0605647
GO	negative regulation of protein phosphorylation	15	390	0.0607823
GO	positive regulation of peptide secretion	11	262	0.0610531
GO	extrinsic component of plasma membrane	6	113	0.0610614
GO	peptidase activity, acting on L-amino acid peptides	20	557	0.0610922
GO	carbohydrate derivative metabolic process	21	591	0.0611192
GO	ATPase binding	5	86	0.0614587
GO	positive regulation of plasma membrane bounded cell projection assembly	5	86	0.0614587
GO	anion transport	15	391	0.0618495
GO	negative regulation of macromolecule metabolic process	63	2109	0.0622864
GO	regulation of reproductive process	7	142	0.0623721
GO	cardiac muscle cell differentiation	3	37	0.0624894
GO	embryonic cranial skeleton morphogenesis	3	37	0.0624894
GO	regulation of collagen biosynthetic process	3	37	0.0624894
GO	regulation of oligodendrocyte differentiation	3	37	0.0624894
GO	positive regulation of T cell mediated immunity	3	37	0.0624894
GO	positive regulation of alpha-beta T cell differentiation	3	37	0.0624894
GO	cortical cytoskeleton organization	3	37	0.0624894
GO	phosphate-containing compound metabolic process	47	1518	0.0626602
GO	phosphoric ester hydrolase activity	13	327	0.0629268
GO	negative regulation of macromolecule biosynthetic process	39	1228	0.0631616
GO	purine nucleotide biosynthetic process	6	114	0.0631814
GO	extrinsic component of membrane	9	202	0.0635126
GO	transmembrane receptor protein tyrosine kinase activity	4	61	0.0635615
GO	regulation of coagulation	5	87	0.0639508
GO	axon terminus	5	87	0.0639508
GO	negative regulation of cellular component organization	22	629	0.0643871
GO	negative regulation of endoplasmic reticulum stress-induced intrinsic apoptotic signaling pathway	2	17	0.0646929
GO	regulation of superoxide anion generation	2	17	0.0646929
GO	negative regulation of homotypic cell-cell adhesion	2	17	0.0646929
GO	negative regulation of platelet activation	2	17	0.0646929
GO	negative regulation of potassium ion transmembrane transporter activity	2	17	0.0646929
GO	apoptotic process involved in morphogenesis	2	17	0.0646929
GO	epithelial structure maintenance	2	17	0.0646929
GO	dendritic spine development	2	17	0.0646929
GO	positive regulation of actin cytoskeleton reorganization	2	17	0.0646929
GO	negative regulation of T cell receptor signaling pathway	2	17	0.0646929
GO	pigment granule organization	2	17	0.0646929
GO	establishment of melanosome localization	2	17	0.0646929
GO	pigment granule transport	2	17	0.0646929
GO	regulation of skeletal muscle cell differentiation	2	17	0.0646929
GO	bile acid and bile salt transport	2	17	0.0646929
GO	phosphatidylinositol phospholipase C activity	2	17	0.0646929
GO	regulation of bicellular tight junction assembly	2	17	0.0646929
GO	regulation of Ras protein signal transduction	9	203	0.0650884
GO	regulation of cation transmembrane transport	11	265	0.0650897
GO	ribose phosphate metabolic process	10	234	0.0654661
GO	establishment of protein localization	38	1196	0.0657008
GO	growth factor activity	7	144	0.0661908
GO	tube formation	7	144	0.0661908
GO	molecular transducer activity	35	1089	0.0663146
GO	receptor activity	35	1089	0.0663146
GO	regulation of cardiac muscle cell differentiation	3	38	0.0666532
GO	positive regulation of calcium-mediated signaling	3	38	0.0666532
GO	regulation of neuron migration	3	38	0.0666532
GO	aminopeptidase activity	3	38	0.0666532
GO	negative regulation of stress-activated MAPK cascade	3	38	0.0666532
GO	negative regulation of stress-activated protein kinase signaling cascade	3	38	0.0666532
GO	positive regulation of glial cell differentiation	3	38	0.0666532
GO	regulation of response to endoplasmic reticulum stress	4	62	0.0666834
GO	cardiac septum morphogenesis	4	62	0.0666834
GO	protein self-association	4	62	0.0666834
GO	acid secretion	4	62	0.0666834
GO	receptor tyrosine kinase binding	4	62	0.0666834
GO	multicellular organism development	39	1234	0.0668793
GO	cellular response to organic cyclic compound	11	267	0.067875
GO	lamellipodium	7	145	0.068152
GO	cellular component disassembly	7	145	0.068152
GO	positive regulation of multi-organism process	7	145	0.068152
GO	response to growth factor	9	205	0.0683137
GO	hematopoietic or lymphoid organ development	9	205	0.0683137
GO	negative regulation of growth	10	236	0.0684608
GO	neutrophil migration	4	63	0.0698834
GO	regulation of ERBB signaling pathway	4	63	0.0698834
GO	response to metal ion	9	206	0.0699633
GO	cytoplasmic region	7	146	0.0701477
GO	regulation of adaptive immune response	7	146	0.0701477
GO	regulation of chemotaxis	8	176	0.0706844
GO	Golgi to plasma membrane transport	3	39	0.0709404
GO	regulation of receptor internalization	3	39	0.0709404
GO	phosphotyrosine binding	3	39	0.0709404
GO	macromolecule localization	49	1607	0.0714239
GO	chemotaxis	10	238	0.0715413
GO	GTPase activating protein binding	2	18	0.071625
GO	regulation of mitochondrial membrane permeability involved in apoptotic process	2	18	0.071625
GO	regulation of B cell apoptotic process	2	18	0.071625
GO	apical junction complex	2	18	0.071625
GO	trophectodermal cell differentiation	2	18	0.071625
GO	regulation of interleukin-8 secretion	2	18	0.071625
GO	activation of protein kinase B activity	2	18	0.071625
GO	negative regulation of digestive system process	2	18	0.071625
GO	response to amphetamine	2	18	0.071625
GO	establishment of pigment granule localization	2	18	0.071625
GO	alditol metabolic process	2	18	0.071625
GO	regulation of protein exit from endoplasmic reticulum	2	18	0.071625
GO	phospholipase C activity	2	18	0.071625
GO	regulation of lymphocyte chemotaxis	2	18	0.071625
GO	response to salt stress	2	18	0.071625
GO	regulation of interleukin-6 production	6	118	0.0720905
GO	regulation of osteoblast differentiation	6	118	0.0720905
GO	purine-containing compound biosynthetic process	6	118	0.0720905
GO	epidermal growth factor-activated receptor activity	1	3	0.0721922
GO	ErbB-3 class receptor binding	1	3	0.0721922
GO	induction of bacterial agglutination	1	3	0.0721922
GO	negative regulation of interleukin-2 biosynthetic process	1	3	0.0721922
GO	negative regulation of ATP citrate synthase activity	1	3	0.0721922
GO	regulation of ATP citrate synthase activity	1	3	0.0721922
GO	urea channel activity	1	3	0.0721922
GO	pentose-phosphate shunt, oxidative branch	1	3	0.0721922
GO	phosphogluconate dehydrogenase (decarboxylating) activity	1	3	0.0721922
GO	negative regulation of immunoglobulin secretion	1	3	0.0721922
GO	regulation of endoribonuclease activity	1	3	0.0721922
GO	response to L-glutamate	1	3	0.0721922
GO	ribonuclease inhibitor activity	1	3	0.0721922
GO	nucleobase transmembrane transporter activity	1	3	0.0721922
GO	nucleoside transmembrane transport	1	3	0.0721922
GO	purine nucleobase transmembrane transporter activity	1	3	0.0721922
GO	purine nucleoside transmembrane transport	1	3	0.0721922
GO	pyrimidine nucleobase transmembrane transporter activity	1	3	0.0721922
GO	beta-adrenergic receptor activity	1	3	0.0721922
GO	bradykinin receptor binding	1	3	0.0721922
GO	diaphragm contraction	1	3	0.0721922
GO	norepinephrine-epinephrine-mediated vasodilation involved in regulation of systemic arterial blood pressure	1	3	0.0721922
GO	adenosine-phosphate deaminase activity	1	3	0.0721922
GO	AMP deaminase activity	1	3	0.0721922
GO	IMP biosynthetic process	1	3	0.0721922
GO	IMP salvage	1	3	0.0721922
GO	growth cone lamellipodium	1	3	0.0721922
GO	regulation of L-arginine import	1	3	0.0721922
GO	establishment or maintenance of transmembrane electrochemical gradient	1	3	0.0721922
GO	fibroblast apoptotic process	1	3	0.0721922
GO	apoptotic process involved in heart morphogenesis	1	3	0.0721922
GO	bronchus development	1	3	0.0721922
GO	cell proliferation involved in mesonephros development	1	3	0.0721922
GO	epithelial cell proliferation involved in lung morphogenesis	1	3	0.0721922
GO	mesenchymal cell proliferation involved in ureteric bud development	1	3	0.0721922
GO	positive regulation of hepatocyte differentiation	1	3	0.0721922
GO	regulation of cell proliferation involved in outflow tract morphogenesis	1	3	0.0721922
GO	regulation of mesenchymal cell proliferation involved in ureter development	1	3	0.0721922
GO	specification of animal organ position	1	3	0.0721922
GO	calmodulin dependent kinase signaling pathway	1	3	0.0721922
GO	postsynaptic cytosol	1	3	0.0721922
GO	region of cytosol	1	3	0.0721922
GO	mitochondrial depolarization	1	3	0.0721922
GO	NLRP1 inflammasome complex	1	3	0.0721922
GO	positive regulation of interleukin-1 alpha secretion	1	3	0.0721922
GO	cellular response to staurosporine	1	3	0.0721922
GO	response to staurosporine	1	3	0.0721922
GO	cell differentiation involved in salivary gland development	1	3	0.0721922
GO	regulation of T cell homeostatic proliferation	1	3	0.0721922
GO	regulation of transforming growth factor beta3 production	1	3	0.0721922
GO	CHOP-C/EBP complex	1	3	0.0721922
GO	dichotomous subdivision of terminal units involved in lung branching	1	3	0.0721922
GO	thyroxine 5'-deiodinase activity	1	3	0.0721922
GO	olfactory pit development	1	3	0.0721922
GO	fasciculation of sensory neuron axon	1	3	0.0721922
GO	mature conventional dendritic cell differentiation	1	3	0.0721922
GO	negative regulation of toll-like receptor 3 signaling pathway	1	3	0.0721922
GO	positive regulation of renin secretion into blood stream	1	3	0.0721922
GO	regulation of eosinophil degranulation	1	3	0.0721922
GO	regulation of neutrophil mediated cytotoxicity	1	3	0.0721922
GO	regulation of neutrophil mediated killing of symbiont cell	1	3	0.0721922
GO	regulation of intracellular transport of viral material	1	3	0.0721922
GO	alpha-(1,2)-fucosyltransferase activity	1	3	0.0721922
GO	galactoside 2-alpha-L-fucosyltransferase activity	1	3	0.0721922
GO	glycerol-3-phosphate dehydrogenase [NAD+] activity	1	3	0.0721922
GO	glycerol-3-phosphate dehydrogenase complex	1	3	0.0721922
GO	glial limiting end-foot	1	3	0.0721922
GO	vascular endothelial growth factor production	1	3	0.0721922
GO	hypothalamus cell differentiation	1	3	0.0721922
GO	positive regulation of inositol 1,4,5-trisphosphate-sensitive calcium-release channel activity	1	3	0.0721922
GO	hindbrain morphogenesis	1	3	0.0721922
GO	metanephric nephron tubule morphogenesis	1	3	0.0721922
GO	negative regulation of auditory receptor cell differentiation	1	3	0.0721922
GO	negative regulation of forebrain neuron differentiation	1	3	0.0721922
GO	negative regulation of lymphoid progenitor cell differentiation	1	3	0.0721922
GO	negative regulation of pro-B cell differentiation	1	3	0.0721922
GO	pilomotor reflex	1	3	0.0721922
GO	otolith morphogenesis	1	3	0.0721922
GO	inhibin complex	1	3	0.0721922
GO	catenin-TCF7L2 complex	1	3	0.0721922
GO	response to hydrostatic pressure	1	3	0.0721922
GO	negative regulation of mitochondrial DNA replication	1	3	0.0721922
GO	prolactin secretion	1	3	0.0721922
GO	negative regulation of cell-cell adhesion mediated by cadherin	1	3	0.0721922
GO	branchiomeric skeletal muscle development	1	3	0.0721922
GO	glial cell fate determination	1	3	0.0721922
GO	positive regulation of metanephric mesenchymal cell migration by platelet-derived growth factor receptor-beta signaling pathway	1	3	0.0721922
GO	positive regulation of metanephric mesenchymal cell migration	1	3	0.0721922
GO	regulation of metanephric mesenchymal cell migration by platelet-derived growth factor receptor-beta signaling pathway	1	3	0.0721922
GO	nitrate metabolic process	1	3	0.0721922
GO	D5 dopamine receptor binding	1	3	0.0721922
GO	fusion of virus membrane with host plasma membrane	1	3	0.0721922
GO	membrane fusion involved in viral entry into host cell	1	3	0.0721922
GO	multi-organism membrane fusion	1	3	0.0721922
GO	9-cis retinoic acid receptor activity	1	3	0.0721922
GO	tendon development	1	3	0.0721922
GO	myotome development	1	3	0.0721922
GO	astrocyte fate commitment	1	3	0.0721922
GO	intestinal epithelial structure maintenance	1	3	0.0721922
GO	intrahepatic bile duct development	1	3	0.0721922
GO	renal vesicle induction	1	3	0.0721922
GO	retinal rod cell differentiation	1	3	0.0721922
GO	ureter morphogenesis	1	3	0.0721922
GO	cerebellar Purkinje cell layer morphogenesis	1	3	0.0721922
GO	regulation of sodium-dependent phosphate transport	1	3	0.0721922
GO	ketone body biosynthetic process	1	3	0.0721922
GO	syntaxin-3 binding	1	3	0.0721922
GO	DSIF complex	1	3	0.0721922
GO	interleukin-20 binding	1	3	0.0721922
GO	negative regulation of hypersensitivity	1	3	0.0721922
GO	regulation of type IV hypersensitivity	1	3	0.0721922
GO	regulation of skeletal muscle fiber differentiation	1	3	0.0721922
GO	regulation of histone H3-K79 methylation	1	3	0.0721922
GO	negative regulation of histone phosphorylation	1	3	0.0721922
GO	microspike	1	3	0.0721922
GO	negative regulation of interleukin-2 secretion	1	3	0.0721922
GO	protein localization to cell cortex	1	3	0.0721922
GO	Schwann cell microvillus	1	3	0.0721922
GO	terminal web assembly	1	3	0.0721922
GO	neural plate morphogenesis	1	3	0.0721922
GO	diacylglycerol biosynthetic process	1	3	0.0721922
GO	monoacylglycerol metabolic process	1	3	0.0721922
GO	lung goblet cell differentiation	1	3	0.0721922
GO	iodide transmembrane transporter activity	1	3	0.0721922
GO	negative regulation of eating behavior	1	3	0.0721922
GO	glutathione transport	1	3	0.0721922
GO	myosin II binding	1	3	0.0721922
GO	tripeptide transport	1	3	0.0721922
GO	cytoskeletal regulatory protein binding	1	3	0.0721922
GO	heparan sulfate 6-O-sulfotransferase activity	1	3	0.0721922
GO	malate-aspartate shuttle	1	3	0.0721922
GO	poly-N-acetyllactosamine biosynthetic process	1	3	0.0721922
GO	poly-N-acetyllactosamine metabolic process	1	3	0.0721922
GO	ferrous iron transmembrane transport	1	3	0.0721922
GO	regulation of transcription from RNA polymerase II promoter in response to iron	1	3	0.0721922
GO	protein localization to tricellular tight junction	1	3	0.0721922
GO	spot adherens junction	1	3	0.0721922
GO	negative regulation of leukocyte tethering or rolling	1	3	0.0721922
GO	regulation of chemokine (C-X-C motif) ligand 1 production	1	3	0.0721922
GO	stretch-activated, cation-selective, calcium channel activity	1	3	0.0721922
GO	nuclear matrix anchoring at nuclear membrane	1	3	0.0721922
GO	nuclear matrix organization	1	3	0.0721922
GO	negative regulation of interferon-beta biosynthetic process	1	3	0.0721922
GO	negative regulation of ceramide biosynthetic process	1	3	0.0721922
GO	cell-cell signaling involved in cardiac conduction	1	3	0.0721922
GO	diacylglycerol O-acyltransferase activity	1	3	0.0721922
GO	retinol O-fatty-acyltransferase activity	1	3	0.0721922
GO	acetate-CoA ligase activity	1	3	0.0721922
GO	propionate metabolic process	1	3	0.0721922
GO	acetate ester biosynthetic process	1	3	0.0721922
GO	acetylcholine biosynthetic process	1	3	0.0721922
GO	L-glutamine aminotransferase activity	1	3	0.0721922
GO	gastric emptying	1	3	0.0721922
GO	Ral guanyl-nucleotide exchange factor activity	1	3	0.0721922
GO	cornification	1	3	0.0721922
GO	myosin II filament	1	3	0.0721922
GO	cytidine catabolic process	1	3	0.0721922
GO	cytidine deamination	1	3	0.0721922
GO	cytidine metabolic process	1	3	0.0721922
GO	muscle cell projection membrane	1	3	0.0721922
GO	podosome core	1	3	0.0721922
GO	response to rapamycin	1	3	0.0721922
GO	odontoblast differentiation	1	3	0.0721922
GO	1-alkylglycerophosphocholine O-acetyltransferase activity	1	3	0.0721922
GO	regulation of neuron projection development	18	501	0.072483
GO	cell surface receptor signaling pathway involved in cell-cell signaling	10	239	0.0731138
GO	biomineral tissue development	4	64	0.0731611
GO	cholesterol homeostasis	4	64	0.0731611
GO	sterol homeostasis	4	64	0.0731611
GO	dendritic shaft	4	64	0.0731611
GO	regulation of leukocyte mediated cytotoxicity	4	64	0.0731611
GO	endosomal part	8	178	0.074393
GO	ossification	6	119	0.0744248
GO	positive regulation of T cell proliferation	5	91	0.0744778
GO	monocarboxylic acid transport	5	91	0.0744778
GO	positive regulation of adaptive immune response based on somatic recombination of immune receptors built from immunoglobulin superfamily domains	5	91	0.0744778
GO	positive regulation of lymphocyte mediated immunity	5	91	0.0744778
GO	enhancer sequence-specific DNA binding	5	91	0.0744778
GO	protein oligomerization	18	503	0.0746269
GO	regulation of response to stress	34	1065	0.0747037
GO	taxis	10	240	0.0747079
GO	regulation of blood circulation	9	209	0.0750602
GO	regulation of transmembrane transport	15	403	0.0756538
GO	regulation of cell-substrate adhesion	8	179	0.0762906
GO	synapse organization	7	149	0.0763422
GO	regulation of cytoskeleton organization	16	437	0.0763467
GO	positive regulation of intracellular transport	12	305	0.0764055
GO	neuromuscular junction	4	65	0.0765155
GO	response to toxic substance	4	65	0.0765155
GO	positive regulation of striated muscle cell differentiation	4	65	0.0765155
GO	regulation of osteoclast differentiation	4	65	0.0765155
GO	granulocyte chemotaxis	4	65	0.0765155
GO	regulation of neural precursor cell proliferation	5	92	0.0772482
GO	system process	37	1178	0.0780605
GO	axon	13	339	0.0783866
GO	lipopolysaccharide binding	2	19	0.0787845
GO	negative regulation of systemic arterial blood pressure	2	19	0.0787845
GO	negative regulation of morphogenesis of an epithelium	2	19	0.0787845
GO	pituitary gland development	2	19	0.0787845
GO	mRNA 5'-UTR binding	2	19	0.0787845
GO	connexin complex	2	19	0.0787845
GO	melanocyte differentiation	2	19	0.0787845
GO	trans-Golgi network membrane	2	19	0.0787845
GO	peripheral nervous system development	2	19	0.0787845
GO	response to amine	2	19	0.0787845
GO	positive regulation of chondrocyte differentiation	2	19	0.0787845
GO	regulation of calcineurin-NFAT signaling cascade	2	19	0.0787845
GO	positive regulation of transcription elongation from RNA polymerase II promoter	2	19	0.0787845
GO	positive regulation of macrophage chemotaxis	2	19	0.0787845
GO	secretion by tissue	2	19	0.0787845
GO	leading edge membrane	6	121	0.0792213
GO	immune system process	38	1216	0.0792672
GO	peptidase activity	20	576	0.0795111
GO	regulation of protein autophosphorylation	3	41	0.0798745
GO	regulation of DNA-templated transcription, elongation	3	41	0.0798745
GO	regulation of mitochondrial membrane potential	4	66	0.079946
GO	T cell activation	9	212	0.0803798
GO	negative regulation of protein metabolic process	30	929	0.0806148
GO	negative regulation of RNA metabolic process	34	1073	0.0807831
GO	regulation of neuron apoptotic process	10	244	0.0813008
GO	intracellular signal transduction	35	1110	0.0814315
GO	hydrolase activity, acting on carbon-nitrogen (but not peptide) bonds	6	122	0.0816833
GO	positive regulation of protein serine/threonine kinase activity	11	277	0.0829458
GO	negative regulation of cellular component movement	10	245	0.0830032
GO	positive regulation of protein kinase activity	14	376	0.0838239
GO	immune effector process	13	343	0.0840372
GO	supramolecular fiber organization	13	343	0.0840372
GO	purine ribonucleotide metabolic process	9	214	0.0840502
GO	cellular response to inorganic substance	6	123	0.0841876
GO	regulation of collagen metabolic process	3	42	0.0845157
GO	placenta development	3	42	0.0845157
GO	regulation of cell-matrix adhesion	5	95	0.0858873
GO	positive regulation of kinase activity	15	411	0.0858997
GO	proton-transporting two-sector ATPase complex, proton-transporting domain	2	20	0.0861559
GO	regulation of protein homodimerization activity	2	20	0.0861559
GO	inner ear receptor cell differentiation	2	20	0.0861559
GO	negative regulation of chondrocyte differentiation	2	20	0.0861559
GO	positive regulation of gene silencing by miRNA	2	20	0.0861559
GO	smooth muscle tissue development	2	20	0.0861559
GO	execution phase of apoptosis	2	20	0.0861559
GO	positive regulation of protein processing	2	20	0.0861559
GO	transepithelial transport	2	20	0.0861559
GO	Rac protein signal transduction	2	20	0.0861559
GO	axonal fasciculation	2	20	0.0861559
GO	digestive tract morphogenesis	2	20	0.0861559
GO	myosin V binding	2	20	0.0861559
GO	positive regulation of dendrite extension	2	20	0.0861559
GO	positive regulation of macrophage migration	2	20	0.0861559
GO	sperm midpiece	2	20	0.0861559
GO	aldo-keto reductase (NADP) activity	2	20	0.0861559
GO	glycosyl compound catabolic process	2	20	0.0861559
GO	pyrimidine ribonucleoside metabolic process	2	20	0.0861559
GO	regulation of symbiosis, encompassing mutualism through parasitism	8	184	0.0862118
GO	nitrogen compound transport	42	1372	0.0862825
GO	multi-organism process	22	652	0.0864154
GO	regulation of neuron differentiation	22	652	0.0864154
GO	RNA polymerase II core promoter sequence-specific DNA binding	4	68	0.0870314
GO	RNA polymerase II distal enhancer sequence-specific DNA binding	4	68	0.0870314
GO	polyol metabolic process	4	68	0.0870314
GO	regulation of organelle assembly	7	154	0.0873558
GO	anatomical structure homeostasis	9	216	0.0878197
GO	transition metal ion homeostasis	5	96	0.0888752
GO	regulation of multicellular organismal metabolic process	3	43	0.0892694
GO	regulation of filopodium assembly	3	43	0.0892694
GO	cellular response to retinoic acid	3	43	0.0892694
GO	transmembrane transporter activity	30	939	0.0892903
GO	positive regulation of lymphocyte proliferation	6	125	0.0893224
GO	secretory vesicle	14	380	0.0894312
GO	regulation of response to wounding	7	155	0.0896614
GO	transporter activity	36	1157	0.0898907
GO	positive regulation of intracellular protein transport	10	249	0.0900299
GO	guanyl-nucleotide exchange factor activity	8	186	0.090382
GO	cysteine-type endopeptidase activity	4	69	0.0906846
GO	endopeptidase activity	14	381	0.0908691
GO	response to nitrogen compound	21	622	0.09184
GO	positive regulation of adaptive immune response	5	97	0.0919165
GO	regulation of wound healing	6	126	0.0919525
GO	regulation of actin polymerization or depolymerization	7	156	0.092001
GO	cellular response to nitrogen compound	12	316	0.093228
GO	axon part	9	219	0.0936596
GO	cellular metabolic compound salvage	2	21	0.0937245
GO	glutamine family amino acid catabolic process	2	21	0.0937245
GO	ATP synthesis coupled proton transport	2	21	0.0937245
GO	energy coupled proton transport, down electrochemical gradient	2	21	0.0937245
GO	apoptotic process involved in development	2	21	0.0937245
GO	transaminase activity	2	21	0.0937245
GO	positive regulation of posttranscriptional gene silencing	2	21	0.0937245
GO	telencephalon development	2	21	0.0937245
GO	positive regulation of protein maturation	2	21	0.0937245
GO	T cell costimulation	2	21	0.0937245
GO	excretion	2	21	0.0937245
GO	positive regulation of interleukin-6 secretion	2	21	0.0937245
GO	pigment cell differentiation	2	21	0.0937245
GO	negative regulation of antigen receptor-mediated signaling pathway	2	21	0.0937245
GO	cAMP-mediated signaling	2	21	0.0937245
GO	regulation of gonad development	2	21	0.0937245
GO	myosin II complex	2	21	0.0937245
GO	solute:proton symporter activity	2	21	0.0937245
GO	regulation of cell migration involved in sprouting angiogenesis	2	21	0.0937245
GO	negative regulation of blood coagulation	3	44	0.0941324
GO	negative regulation of hemostasis	3	44	0.0941324
GO	chondrocyte differentiation	3	44	0.0941324
GO	ureteric bud development	3	44	0.0941324
GO	dendrite morphogenesis	3	44	0.0941324
GO	regulation of CD4-positive, alpha-beta T cell activation	3	44	0.0941324
GO	cellular response to transforming growth factor beta stimulus	3	44	0.0941324
GO	regulation of actin filament length	7	157	0.0943747
GO	regulation of striated muscle contraction	4	70	0.09441
GO	proton transport	4	70	0.09441
GO	regulation of epidermis development	4	70	0.09441
GO	establishment of cell polarity	4	70	0.09441
GO	positive regulation of mononuclear cell proliferation	6	127	0.0946242
GO	phosphatase binding	8	188	0.0946669
GO	L-methionine salvage from methylthioadenosine	1	4	0.0950813
GO	androsterone dehydrogenase activity	1	4	0.0950813
GO	urea transmembrane transporter activity	1	4	0.0950813
GO	protein localization to adherens junction	1	4	0.0950813
GO	regulation of ribonuclease activity	1	4	0.0950813
GO	sensory perception of sour taste	1	4	0.0950813
GO	nucleoside:sodium symporter activity	1	4	0.0950813
GO	negative regulation of superoxide anion generation	1	4	0.0950813
GO	involuntary skeletal muscle contraction	1	4	0.0950813
GO	norepinephrine binding	1	4	0.0950813
GO	positive regulation of autophagosome maturation	1	4	0.0950813
GO	positive regulation of the force of heart contraction by chemical signal	1	4	0.0950813
GO	alkaline phosphatase activity	1	4	0.0950813
GO	fructose-bisphosphate aldolase activity	1	4	0.0950813
GO	purine nucleotide salvage	1	4	0.0950813
GO	main axon	1	4	0.0950813
GO	B cell selection	1	4	0.0950813
GO	leucine metabolic process	1	4	0.0950813
GO	mammary gland formation	1	4	0.0950813
GO	negative regulation of glomerular mesangial cell proliferation	1	4	0.0950813
GO	negative regulation of glomerulus development	1	4	0.0950813
GO	negative regulation of prostatic bud formation	1	4	0.0950813
GO	regulation of hepatocyte differentiation	1	4	0.0950813
GO	telencephalon regionalization	1	4	0.0950813
GO	trachea development	1	4	0.0950813
GO	neurotransmitter receptor diffusion trapping	1	4	0.0950813
GO	NMDA selective glutamate receptor signaling pathway	1	4	0.0950813
GO	postsynaptic neurotransmitter receptor diffusion trapping	1	4	0.0950813
GO	receptor diffusion trapping	1	4	0.0950813
GO	positive regulation of cellular pH reduction	1	4	0.0950813
GO	AIM2 inflammasome complex	1	4	0.0950813
GO	regulation of retinal cell programmed cell death	1	4	0.0950813
GO	positive regulation of cell-cell adhesion mediated by integrin	1	4	0.0950813
GO	pre-B cell differentiation	1	4	0.0950813
GO	regulation of AV node cell action potential	1	4	0.0950813
GO	ferric-chelate reductase activity	1	4	0.0950813
GO	steroid delta-isomerase activity	1	4	0.0950813
GO	positive regulation of aorta morphogenesis	1	4	0.0950813
GO	positive regulation of artery morphogenesis	1	4	0.0950813
GO	regulation of aorta morphogenesis	1	4	0.0950813
GO	PH domain binding	1	4	0.0950813
GO	negative regulation of immune response to tumor cell	1	4	0.0950813
GO	negative regulation of response to tumor cell	1	4	0.0950813
GO	negative regulation of T cell mediated cytotoxicity	1	4	0.0950813
GO	positive regulation of glomerular filtration	1	4	0.0950813
GO	positive regulation of toll-like receptor 2 signaling pathway	1	4	0.0950813
GO	regulation of eosinophil activation	1	4	0.0950813
GO	thrombin-activated receptor activity	1	4	0.0950813
GO	regulation of modification of synaptic structure	1	4	0.0950813
GO	Wnt-Frizzled-LRP5/6 complex	1	4	0.0950813
GO	protein O-linked glycosylation via serine	1	4	0.0950813
GO	protein O-linked glycosylation via threonine	1	4	0.0950813
GO	astrocyte end-foot	1	4	0.0950813
GO	regulation of organelle transport along microtubule	1	4	0.0950813
GO	ascending aorta morphogenesis	1	4	0.0950813
GO	inhibition of neuroepithelial cell differentiation	1	4	0.0950813
GO	metanephric tubule morphogenesis	1	4	0.0950813
GO	midbrain-hindbrain boundary morphogenesis	1	4	0.0950813
GO	negative regulation of inner ear receptor cell differentiation	1	4	0.0950813
GO	negative regulation of mechanoreceptor differentiation	1	4	0.0950813
GO	glossopharyngeal nerve morphogenesis	1	4	0.0950813
GO	negative regulation of alkaline phosphatase activity	1	4	0.0950813
GO	negative regulation of follicle-stimulating hormone secretion	1	4	0.0950813
GO	positive regulation of follicle-stimulating hormone secretion	1	4	0.0950813
GO	positive regulation of ovulation	1	4	0.0950813
GO	thrombospondin receptor activity	1	4	0.0950813
GO	terminal web	1	4	0.0950813
GO	negative regulation of mitochondrial DNA metabolic process	1	4	0.0950813
GO	regulation of mitochondrial DNA replication	1	4	0.0950813
GO	neutrophil clearance	1	4	0.0950813
GO	phospholipase A2 inhibitor activity	1	4	0.0950813
GO	6-phosphofructo-2-kinase activity	1	4	0.0950813
GO	response to interleukin-18	1	4	0.0950813
GO	regulation of systemic arterial blood pressure by vasopressin	1	4	0.0950813
GO	distal convoluted tubule development	1	4	0.0950813
GO	metanephric distal convoluted tubule development	1	4	0.0950813
GO	negative regulation of mesenchymal cell apoptotic process involved in metanephros development	1	4	0.0950813
GO	negative regulation of mesenchymal cell apoptotic process involved in nephron morphogenesis	1	4	0.0950813
GO	negative regulation of somatic stem cell population maintenance	1	4	0.0950813
GO	positive regulation of mesenchymal to epithelial transition involved in metanephros morphogenesis	1	4	0.0950813
GO	regulation of mesenchymal cell apoptotic process involved in metanephros development	1	4	0.0950813
GO	regulation of mesenchymal cell apoptotic process involved in nephron morphogenesis	1	4	0.0950813
GO	negative regulation of phospholipid biosynthetic process	1	4	0.0950813
GO	regulation of metanephric mesenchymal cell migration	1	4	0.0950813
GO	regulation of synapse structure or activity	1	4	0.0950813
GO	positive regulation of interleukin-13 secretion	1	4	0.0950813
GO	positive regulation of interleukin-5 secretion	1	4	0.0950813
GO	D3 dopamine receptor binding	1	4	0.0950813
GO	negative regulation of female receptivity	1	4	0.0950813
GO	negative regulation of dendritic spine maintenance	1	4	0.0950813
GO	negative regulation of long-term synaptic potentiation	1	4	0.0950813
GO	eye pigmentation	1	4	0.0950813
GO	multi-organism membrane organization	1	4	0.0950813
GO	sperm mitochondrion organization	1	4	0.0950813
GO	sclerotome development	1	4	0.0950813
GO	sympathetic neuron projection extension	1	4	0.0950813
GO	sympathetic neuron projection guidance	1	4	0.0950813
GO	trunk neural crest cell migration	1	4	0.0950813
GO	ventral trunk neural crest cell migration	1	4	0.0950813
GO	negative regulation of skeletal muscle cell differentiation	1	4	0.0950813
GO	positive regulation of epithelial tube formation	1	4	0.0950813
GO	positive regulation of ureteric bud formation	1	4	0.0950813
GO	regulation of ureteric bud formation	1	4	0.0950813
GO	cellular response to heparin	1	4	0.0950813
GO	chondrocyte hypertrophy	1	4	0.0950813
GO	Harderian gland development	1	4	0.0950813
GO	positive regulation of mesenchymal stem cell differentiation	1	4	0.0950813
GO	prostate gland development	1	4	0.0950813
GO	response to heparin	1	4	0.0950813
GO	trachea cartilage development	1	4	0.0950813
GO	oxo-acid-lyase activity	1	4	0.0950813
GO	tertiary granule	1	4	0.0950813
GO	negative regulation of mitochondrial depolarization	1	4	0.0950813
GO	cardiac conduction system development	1	4	0.0950813
GO	immune response-inhibiting signal transduction	1	4	0.0950813
GO	soft palate development	1	4	0.0950813
GO	inner cell mass cell differentiation	1	4	0.0950813
GO	positive regulation of histone H2B ubiquitination	1	4	0.0950813
GO	regulation of histone H2B ubiquitination	1	4	0.0950813
GO	maintenance of chromatin silencing	1	4	0.0950813
GO	pyrimidine nucleotide-sugar transmembrane transporter activity	1	4	0.0950813
GO	intestinal D-glucose absorption	1	4	0.0950813
GO	intestinal hexose absorption	1	4	0.0950813
GO	negative regulation of p38MAPK cascade	1	4	0.0950813
GO	actin filament fragmentation	1	4	0.0950813
GO	renal water homeostasis	1	4	0.0950813
GO	apical constriction	1	4	0.0950813
GO	tissue migration	1	4	0.0950813
GO	glycerol-3-phosphate O-acyltransferase activity	1	4	0.0950813
GO	positive regulation of PERK-mediated unfolded protein response	1	4	0.0950813
GO	development of secondary female sexual characteristics	1	4	0.0950813
GO	estrogen response element binding	1	4	0.0950813
GO	beta-2 adrenergic receptor binding	1	4	0.0950813
GO	renal sodium ion transport	1	4	0.0950813
GO	beta-adrenergic receptor kinase activity	1	4	0.0950813
GO	melanocortin receptor binding	1	4	0.0950813
GO	positive regulation of melanin biosynthetic process	1	4	0.0950813
GO	positive regulation of secondary metabolite biosynthetic process	1	4	0.0950813
GO	type 3 melanocortin receptor binding	1	4	0.0950813
GO	type 4 melanocortin receptor binding	1	4	0.0950813
GO	heparan sulfate proteoglycan biosynthetic process, enzymatic modification	1	4	0.0950813
GO	aspartate transport	1	4	0.0950813
GO	L-aspartate transmembrane transporter activity	1	4	0.0950813
GO	pseudopodium organization	1	4	0.0950813
GO	cerebrospinal fluid secretion	1	4	0.0950813
GO	endothelium development	1	4	0.0950813
GO	negative regulation of protein deubiquitination	1	4	0.0950813
GO	negative regulation of leukocyte adhesion to vascular endothelial cell	1	4	0.0950813
GO	positive regulation of natural killer cell chemotaxis	1	4	0.0950813
GO	positive regulation of chemokine (C-C motif) ligand 5 production	1	4	0.0950813
GO	positive regulation of microtubule depolymerization	1	4	0.0950813
GO	negative regulation of dendritic cell differentiation	1	4	0.0950813
GO	abscission	1	4	0.0950813
GO	cellular sphingolipid homeostasis	1	4	0.0950813
GO	negative regulation of sphingolipid biosynthetic process	1	4	0.0950813
GO	SPOTS complex	1	4	0.0950813
GO	adherens junction maintenance	1	4	0.0950813
GO	cadmium ion transmembrane transport	1	4	0.0950813
GO	cadmium ion transport	1	4	0.0950813
GO	nuclear lumen	1	4	0.0950813
GO	acetate metabolic process	1	4	0.0950813
GO	short-chain fatty acid biosynthetic process	1	4	0.0950813
GO	acetate ester metabolic process	1	4	0.0950813
GO	acetylcholine metabolic process	1	4	0.0950813
GO	kynurenine aminotransferase activity	1	4	0.0950813
GO	kynurenine-oxoglutarate transaminase activity	1	4	0.0950813
GO	L-phenylalanine aminotransferase activity	1	4	0.0950813
GO	cupric reductase activity	1	4	0.0950813
GO	ferric-chelate reductase (NADPH) activity	1	4	0.0950813
GO	gastric motility	1	4	0.0950813
[truncated: 4,166 more rows]
